# Supplementary material for: Regional Regulation of Transcription in the Bovine Genome
Source: PLoS One. 2011 Jun 3;6(6):e20413. doi: 10.1371/journal.pone.0020413 (PMC3108615; doi:10.1371/journal.pone.0020413)
Supplement: Table S1 — Expression data of 13,234 genes in five bovine tissues. (XLS) [file pone.0020413.s004.xls]

## Sheet: transformed normalised expressi
Expression data of 13,234 genes in five bovine tissues
Ensembl gene ID	Amygdala	Hippocampus	Dorsal Hypothalamus	Ventral Hypothalamus	Anterior Pituitary
ENSBTAG00000000005	11.9875	11.5857	10.8978	10.9599	11.2631
ENSBTAG00000000008	9.95324	10.2248	9.99357	9.7286	10.2867
ENSBTAG00000000009	9.8131	10.4697	10.3047	9.98397	9.42363
ENSBTAG00000000010	11.9764	12.5037	12.5002	11.7413	11.8681
ENSBTAG00000000011	10.2166	9.92876	10.4573	10.0094	10.0637
ENSBTAG00000000012	12.241	11.8428	11.8207	12.364	12.2412
ENSBTAG00000000013	7.2866	7.41136	7.61089	7.32738	7.40877
ENSBTAG00000000014	14.4078	14.5484	14.6486	14.3323	14.4158
ENSBTAG00000000015	11.0256	11.8806	11.6205	11.9618	10.4832
ENSBTAG00000000016	10.3753	11.6304	11.5958	11.4328	10.1054
ENSBTAG00000000018	14.1694	13.8143	14.6971	14.19	13.3426
ENSBTAG00000000020	8.63109	8.83655	8.6925	8.54684	8.10125
ENSBTAG00000000021	8.84528	9.09041	9.52747	8.39044	10.6149
ENSBTAG00000000022	9.62506	9.86324	10.4183	9.92023	9.88333
ENSBTAG00000000023	11.4186	11.0425	11.2779	11.0675	10.7894
ENSBTAG00000000024	12.5924	12.3319	12.4713	12.4092	12.5359
ENSBTAG00000000025	14.4704	13.9275	14.4445	13.8536	13.1567
ENSBTAG00000000026	11.313	11.217	11.6492	11.2941	11.3941
ENSBTAG00000000027	10.938	11.6434	11.3098	11.1166	12.54
ENSBTAG00000000030	10.2386	10.6725	10.5731	10.1522	9.70567
ENSBTAG00000000031	9.46201	10.1043	10.3504	9.37589	10.2231
ENSBTAG00000000032	12.0681	12.034	12.1519	11.9958	12.017
ENSBTAG00000000033	7.96288	10.9113	7.13539	7.01984	11.7804
ENSBTAG00000000037	11.6844	11.4361	11.583	11.6511	11.9733
ENSBTAG00000000039	10.276	9.55654	9.92705	10.0734	10.3283
ENSBTAG00000000040	12.5357	11.6785	11.5797	11.6898	11.8443
ENSBTAG00000000042	11.8277	11.9733	10.9258	11.3536	12.6961
ENSBTAG00000000044	11.4398	12.6342	12.7902	12.5788	11.8632
ENSBTAG00000000045	10.6586	11.5888	10.5959	11.2351	11.0282
ENSBTAG00000000046	9.50385	8.96445	9.7516	9.22517	8.82038
ENSBTAG00000000049	12.3805	12.4012	11.4485	11.185	13.1596
ENSBTAG00000000050	12.1815	11.8065	12.4997	12.098	11.9106
ENSBTAG00000000052	14.2429	14.1691	13.5438	13.8923	13.5626
ENSBTAG00000000053	10.9517	11.0406	10.6314	10.6451	12.4809
ENSBTAG00000000054	12.4132	12.6462	12.2106	12.3525	12.7083
ENSBTAG00000000056	14.7559	14.3895	13.8425	14.6232	14.5958
ENSBTAG00000000057	9.64505	10.5615	10.4495	10.0877	10.2905
ENSBTAG00000000058	8.29526	8.06976	8.13598	8.49229	7.85217
ENSBTAG00000000061	13.1972	13.2549	12.5201	13.0048	12.7818
ENSBTAG00000000062	13.0835	13.0894	11.7624	12.5543	13.3559
ENSBTAG00000000064	10.5322	11.9809	11.5495	11.5063	11.5044
ENSBTAG00000000065	10.2831	10.2861	10.3142	9.99688	10.0905
ENSBTAG00000000067	11.5172	11.8572	11.3046	12.0505	13.1587
ENSBTAG00000000070	10.9131	11.7423	11.0373	10.6315	11.9484
ENSBTAG00000000071	7.66133	7.77808	7.5994	7.64322	7.37303
ENSBTAG00000000072	10.9012	11.9438	11.3214	11.2554	11.6996
ENSBTAG00000000073	12.0922	11.5535	12.5743	12.4282	11.8891
ENSBTAG00000000074	14.0147	12.9803	13.3407	13.5256	12.7761
ENSBTAG00000000076	9.77567	10.1821	10.0525	9.94697	10.168
ENSBTAG00000000077	12.4821	12.4212	13.3913	13.1436	11.7891
ENSBTAG00000000078	13.9096	13.6174	12.7616	13.7472	14.2729
ENSBTAG00000000080	10.6331	10.6194	10.1513	10.4754	11.2084
ENSBTAG00000000081	11.265	10.9445	10.7495	10.6674	10.9594
ENSBTAG00000000084	12.5442	12.402	12.3053	12.2772	13.194
ENSBTAG00000000085	12.5928	12.5474	11.4221	12.0746	13.7881
ENSBTAG00000000087	12.592	12.2653	12.5503	12.3924	11.2198
ENSBTAG00000000090	12.6317	12.7541	12.6772	12.6825	13.4663
ENSBTAG00000000091	11.9109	12.224	12.8054	12.6575	11.3664
ENSBTAG00000000092	11.6562	10.8933	11.3275	11.5447	10.3034
ENSBTAG00000000094	14.2339	14.2431	14.0506	14.3184	14.1386
ENSBTAG00000000097	13.2841	13.795	14.2707	13.5597	12.5249
ENSBTAG00000000098	11.4882	11.3841	11.2956	11.1409	11.4403
ENSBTAG00000000099	14.1409	14.3996	14.1087	14.4392	13.8099
ENSBTAG00000000103	12.0978	11.4838	12.2622	11.7523	12.1907
ENSBTAG00000000105	12.3647	11.9844	12.0298	12.4667	12.3123
ENSBTAG00000000106	12.3267	11.8364	12.7388	12.7431	10.0871
ENSBTAG00000000108	13.6113	13.8015	13.3096	13.074	14.4459
ENSBTAG00000000109	14.358	14.1428	13.8326	13.8035	12.6538
ENSBTAG00000000111	13.815	13.3411	14.6945	13.7965	11.5401
ENSBTAG00000000113	10.6232	10.6791	10.2947	10.5055	9.96048
ENSBTAG00000000115	9.12582	8.89222	10.198	9.63975	10.0793
ENSBTAG00000000120	11.5238	12.6396	13.2627	13.0579	10.9433
ENSBTAG00000000123	7.93041	8.33032	7.75403	7.74202	8.15763
ENSBTAG00000000130	14.314	14.0972	13.483	14.2299	14.621
ENSBTAG00000000131	12.1748	12.1885	12.2509	11.4668	13.6073
ENSBTAG00000000132	12.5616	12.6006	13.3237	12.6205	13.2784
ENSBTAG00000000133	8.81707	9.29608	9.67966	9.05914	8.93562
ENSBTAG00000000134	12.2927	12.1656	12.6604	12.6847	11.8397
ENSBTAG00000000136	11.794	10.4656	14.5442	13.9652	11.386
ENSBTAG00000000137	11.7553	11.3946	12.0515	11.9942	11.8672
ENSBTAG00000000139	10.6373	10.2348	10.7515	10.7656	11.4683
ENSBTAG00000000140	13.1967	13.203	13.505	13.2485	14.0295
ENSBTAG00000000141	12.3753	11.4746	12.9734	12.7551	12.1552
ENSBTAG00000000146	12.149	11.4735	11.8537	11.3371	11.6155
ENSBTAG00000000147	10.5376	10.7317	10.5775	10.5642	11.0023
ENSBTAG00000000149	11.6198	11.9895	12.0338	11.9424	11.4213
ENSBTAG00000000152	11.0892	11.4785	11.7095	11.2577	11.3479
ENSBTAG00000000153	11.5909	11.7054	12.1235	11.8205	11.2115
ENSBTAG00000000154	10.4376	10.35	10.0294	10.5316	10.2364
ENSBTAG00000000157	12.0528	12.4229	12.5448	12.2952	11.9369
ENSBTAG00000000160	10.7614	10.5867	10.697	10.2609	12.3734
ENSBTAG00000000161	10.4836	12.1706	12.4336	11.4569	11.0474
ENSBTAG00000000162	13.6618	14.1346	14.2233	14.0451	13.6785
ENSBTAG00000000163	14.4029	14.4894	13.9245	14.3314	14.1863
ENSBTAG00000000169	10.3564	11.3568	11.4044	11.4156	10.5009
ENSBTAG00000000170	10.4744	11.0992	9.95898	10.3072	10.7763
ENSBTAG00000000172	8.26649	8.77601	8.63886	8.54719	8.12424
ENSBTAG00000000175	11.1205	11.9255	11.8399	11.5159	11.9973
ENSBTAG00000000176	10.2577	10.0064	9.85807	10.6952	10.5857
ENSBTAG00000000177	11.6951	11.7859	11.9561	12.3014	11.6843
ENSBTAG00000000179	10.0979	9.66909	9.08985	9.55592	8.7778
ENSBTAG00000000181	12.0962	12.3398	12.1307	12.1248	11.9559
ENSBTAG00000000182	11.7455	11.9173	12.3094	11.9866	14.6971
ENSBTAG00000000184	10.8163	10.4619	11.3939	11.0397	11.0207
ENSBTAG00000000186	13.9737	13.8497	13.8301	14.067	12.7197
ENSBTAG00000000191	9.95602	9.37475	10.2265	9.68729	9.92985
ENSBTAG00000000197	8.53739	8.39473	9.06873	8.75364	8.50194
ENSBTAG00000000199	13.6624	13.3104	13.5162	13.0484	14.5022
ENSBTAG00000000201	9.58942	9.78254	9.62535	9.52646	9.13879
ENSBTAG00000000202	10.6837	10.9206	10.4065	10.8171	10.1383
ENSBTAG00000000203	13.8323	13.2686	14.4604	14.2399	14.3363
ENSBTAG00000000204	11.0014	11.4271	10.7465	10.9049	10.9127
ENSBTAG00000000205	14.0655	14.0299	13.2989	12.6606	11.75
ENSBTAG00000000207	11.3723	10.9109	11.2137	11.0116	12.311
ENSBTAG00000000210	10.5797	10.6215	10.3285	10.6486	10.671
ENSBTAG00000000212	10.4633	10.312	10.3582	10.1517	11.222
ENSBTAG00000000213	11.2598	12.2863	12.3744	12.4313	12.7611
ENSBTAG00000000215	14.1862	13.4876	14.0098	13.8553	13.8807
ENSBTAG00000000219	12.3704	11.792	10.3334	10.0287	8.86743
ENSBTAG00000000221	13.0138	13.2232	12.936	13.0455	13.8238
ENSBTAG00000000222	11.8247	11.7197	11.4042	11.7184	12.2266
ENSBTAG00000000223	11.5518	12.2057	12.7447	12.042	11.9283
ENSBTAG00000000224	14.4132	14.2718	13.767	14.0017	14.2849
ENSBTAG00000000225	12.4356	12.3349	12.7898	12.2073	12.1034
ENSBTAG00000000226	12.5529	11.6049	11.533	11.3668	11.7193
ENSBTAG00000000231	11.8566	11.7276	12.2547	11.9437	12.0911
ENSBTAG00000000241	12.1788	12.3595	12.3357	12.3231	12.0546
ENSBTAG00000000243	11.1285	12.5243	12.788	12.1598	12.2888
ENSBTAG00000000244	14.1509	13.1608	12.3301	12.9532	10.2109
ENSBTAG00000000245	13.9021	13.3512	12.7413	12.9853	14.0626
ENSBTAG00000000246	12.2513	11.8928	12.4949	12.2941	11.3238
ENSBTAG00000000250	12.632	13.3406	13.7578	13.0545	12.7119
ENSBTAG00000000251	13.4475	13.5589	13.5994	13.7996	13.3145
ENSBTAG00000000252	14.1287	13.9561	13.6274	13.7894	14.4969
ENSBTAG00000000253	12.0636	11.4703	11.7221	11.6098	12.0148
ENSBTAG00000000256	12.5305	12.1984	11.6943	11.8442	11.5221
ENSBTAG00000000257	10.6597	12.6038	11.0212	10.2353	13.2988
ENSBTAG00000000258	11.009	11.4465	11.622	11.5846	10.5818
ENSBTAG00000000259	9.19099	9.78675	9.4793	9.43291	9.11273
ENSBTAG00000000260	12.0846	11.9973	11.8518	12.0581	12.8235
ENSBTAG00000000265	13.3684	13.1692	11.869	11.8914	12.9072
ENSBTAG00000000266	9.0842	8.61116	8.38195	8.38674	8.9184
ENSBTAG00000000267	12.2409	12.2505	11.6534	12.0822	12.3491
ENSBTAG00000000271	8.26263	8.4779	8.37542	8.45513	9.06858
ENSBTAG00000000274	10.8211	10.4077	10.6311	10.6091	10.0971
ENSBTAG00000000275	10.5976	10.4769	10.4299	10.2963	10.4026
ENSBTAG00000000277	9.9723	10.1925	10.1432	10.6443	9.88186
ENSBTAG00000000279	11.4613	10.9662	11.3972	10.6637	12.7523
ENSBTAG00000000281	7.18955	7.24857	7.62207	7.82552	7.45408
ENSBTAG00000000283	13.3687	13.4962	12.9404	13.1872	13.2883
ENSBTAG00000000284	12.1976	12.599	12.2291	11.7773	13.436
ENSBTAG00000000285	9.36907	9.18654	9.9326	9.73877	8.96814
ENSBTAG00000000286	14.3133	14.0065	14.7665	14.0409	12.5412
ENSBTAG00000000287	9.25821	9.74511	10.5306	10.0725	9.4862
ENSBTAG00000000288	12.3409	12.0078	12.0053	12.3345	12.5515
ENSBTAG00000000289	10.5885	10.7642	10.7187	11.0614	10.9592
ENSBTAG00000000290	11.3953	11.0645	10.5158	10.8282	11.6379
ENSBTAG00000000291	12.4828	12.7046	12.0044	12.303	12.6234
ENSBTAG00000000292	12.184	12.1629	12.0815	12.3584	12.5207
ENSBTAG00000000295	11.307	11.1964	11.8203	11.4279	11.9666
ENSBTAG00000000296	7.17394	7.33666	7.30051	7.21174	7.28943
ENSBTAG00000000297	10.2693	9.94707	10.9161	10.491	9.66629
ENSBTAG00000000305	14.2683	14.2437	12.2198	12.2518	12.4998
ENSBTAG00000000306	10.6603	10.8962	10.2692	10.242	11.2675
ENSBTAG00000000308	11.7399	11.5214	11.5987	11.569	11.7505
ENSBTAG00000000309	11.692	10.6987	10.5087	10.6633	10.2369
ENSBTAG00000000310	8.92967	9.22433	9.0683	8.8879	8.95912
ENSBTAG00000000312	14.2527	14.5655	14.4093	14.1796	12.1108
ENSBTAG00000000313	9.97613	9.64999	9.73608	9.44111	10.2282
ENSBTAG00000000315	11.0287	11.397	11.504	11.412	12.8776
ENSBTAG00000000317	12.0093	11.5264	11.6631	11.5436	11.2783
ENSBTAG00000000320	11.3534	11.619	12.2832	11.4077	12.1626
ENSBTAG00000000321	11.6067	12.3606	11.7399	11.785	12.7582
ENSBTAG00000000322	11.5563	11.2639	10.5723	11.233	13.1027
ENSBTAG00000000328	9.50072	9.63499	9.89057	9.68513	9.83617
ENSBTAG00000000329	11.723	11.4115	11.2774	11.9851	11.4641
ENSBTAG00000000330	13.6002	13.5764	13.5257	13.2504	14.1027
ENSBTAG00000000332	10.0718	9.912	9.61886	9.90024	9.5221
ENSBTAG00000000333	12.9171	13.0632	12.692	12.5168	13.2214
ENSBTAG00000000340	12.2025	11.5089	11.5352	11.3108	11.5998
ENSBTAG00000000341	10.9727	11.0632	12.5453	12.2898	10.8184
ENSBTAG00000000342	11.9855	11.6014	11.659	12.3525	12.6395
ENSBTAG00000000343	12.5551	12.1037	12.7248	12.4413	11.9981
ENSBTAG00000000345	12.5843	13.3452	13.65	13.9851	12.0649
ENSBTAG00000000347	10.5908	10.737	11.3132	11.7307	9.94692
ENSBTAG00000000355	11.5772	12.1169	11.9534	11.982	11.8466
ENSBTAG00000000356	10.7355	10.5677	11.1248	10.7817	11.0141
ENSBTAG00000000357	11.9138	11.828	11.2841	12.0835	11.7413
ENSBTAG00000000359	11.5233	11.0927	12.18	11.614	11.3099
ENSBTAG00000000362	10.2284	10.4892	11.034	11.2652	10.1687
ENSBTAG00000000363	12.0918	11.8322	10.9578	11.4828	11.9087
ENSBTAG00000000365	11.9842	11.0359	12.0044	11.1213	11.1834
ENSBTAG00000000369	10.2073	9.82022	10.8924	10.6781	10.1163
ENSBTAG00000000371	11.586	10.9434	12.8372	11.5145	12.7136
ENSBTAG00000000372	10.9367	11.1265	11.245	11.2347	11.0072
ENSBTAG00000000374	11.8432	11.2428	11.5751	11.434	11.5674
ENSBTAG00000000375	13.1392	12.4228	12.6639	12.6442	12.1818
ENSBTAG00000000377	11.049	12.1254	11.453	10.6534	11.0507
ENSBTAG00000000379	10.483	11.0243	11.2079	11.2205	10.6463
ENSBTAG00000000380	10.8675	10.5102	10.9864	10.4404	9.95862
ENSBTAG00000000381	13.6841	13.4814	13.147	13.7528	14.1437
ENSBTAG00000000382	12.1508	13.1185	12.8808	12.5952	12.0747
ENSBTAG00000000385	12.8641	13.1043	10.655	10.3753	9.55064
ENSBTAG00000000387	14.388	14.2416	14.4272	14.2515	12.9534
ENSBTAG00000000389	12.654	12.8735	12.3585	13.3951	12.5044
ENSBTAG00000000390	11.5775	12.4043	12.3953	11.9024	12.7193
ENSBTAG00000000392	11.6279	12.4354	12.3913	12.0543	12.985
ENSBTAG00000000394	11.4315	12.0382	10.8302	11.754	11.9639
ENSBTAG00000000396	12.4393	12.2948	12.2938	11.9864	12.8814
ENSBTAG00000000399	11.8531	11.653	11.4244	11.7847	11.7569
ENSBTAG00000000404	12.0987	11.6645	12.8697	11.963	12.4859
ENSBTAG00000000405	13.9716	14.3195	14.033	14.3441	14.537
ENSBTAG00000000406	12.4366	12.3774	12.4613	12.1741	11.5381
ENSBTAG00000000409	11.5827	12.1772	11.533	11.3781	11.8852
ENSBTAG00000000411	13.968	13.6642	13.8131	13.7854	13.3343
ENSBTAG00000000413	9.13142	8.87276	9.84536	9.004	9.83201
ENSBTAG00000000414	7.16176	7.22782	7.01953	6.98528	7.25213
ENSBTAG00000000415	10.0938	10.5002	8.69715	10.0724	10.9968
ENSBTAG00000000416	12.4991	12.9523	12.8467	12.8948	13.0974
ENSBTAG00000000417	12.2979	12.9992	13.1472	12.6851	10.9472
ENSBTAG00000000418	11.3128	10.7245	10.9762	10.9344	11.3061
ENSBTAG00000000419	10.675	10.824	10.0878	10.67	10.1784
ENSBTAG00000000421	11.409	11.3066	10.659	10.6668	11.8772
ENSBTAG00000000422	11.1265	10.9871	11.9786	11.5198	11.7954
ENSBTAG00000000423	12.6747	12.674	13.3208	13.0145	12.8817
ENSBTAG00000000428	10.7205	11.1305	11.1182	10.8009	10.9757
ENSBTAG00000000429	11.5274	11.8395	11.2186	11.3145	10.9815
ENSBTAG00000000431	14.0574	14.2796	13.4106	13.7679	13.9437
ENSBTAG00000000432	9.44666	9.81648	10.4419	10.3432	8.93636
ENSBTAG00000000434	13.7311	14.0657	14.7805	14.3116	10.3683
ENSBTAG00000000435	11.7137	12.5774	13.2341	12.3588	12.338
ENSBTAG00000000437	9.82467	11.05	10.5857	10.4569	9.95376
ENSBTAG00000000438	13.8629	14.1479	13.9404	13.9575	14.0204
ENSBTAG00000000439	10.2507	10.3921	11.5273	11.1226	10.1284
ENSBTAG00000000440	10.2913	10.4303	10.9743	10.4054	10.5054
ENSBTAG00000000442	14.3834	14.1472	14.6605	14.3221	14.2776
ENSBTAG00000000445	7.73849	7.91292	7.46659	7.51536	7.53897
ENSBTAG00000000446	12.9949	14.0297	13.7012	13.4467	13.6595
ENSBTAG00000000447	11.4184	11.0966	11.7377	11.3791	12.0071
ENSBTAG00000000448	10.1064	10.0896	9.79849	9.4895	11.3616
ENSBTAG00000000451	13.7516	14.4746	14.6787	14.2176	13.3353
ENSBTAG00000000454	13.6582	14.4238	14.2965	14.2093	13.6429
ENSBTAG00000000455	10.6827	10.5164	10.9483	11.3406	10.8788
ENSBTAG00000000456	8.68058	9.38535	7.93357	8.55988	9.89794
ENSBTAG00000000458	13.2698	13.2653	13.2156	12.9952	13.7029
ENSBTAG00000000459	13.6387	14.1646	13.9559	14.3029	13.833
ENSBTAG00000000460	12.2446	11.6442	12.8158	12.4647	11.0067
ENSBTAG00000000462	11.4036	11.3005	10.7306	10.725	11.8751
ENSBTAG00000000469	13.7705	13.4588	14.4005	13.6133	12.9356
ENSBTAG00000000470	8.71791	9.05207	9.24475	8.96803	9.01927
ENSBTAG00000000472	10.9208	10.4169	11.1021	11.3602	10.5506
ENSBTAG00000000473	10.7137	11.3536	11.1591	11.1229	10.9745
ENSBTAG00000000475	10.2878	9.88295	10.7475	10.578	10.7016
ENSBTAG00000000476	13.0511	13.2321	12.7878	13.3054	12.6176
ENSBTAG00000000477	8.51291	8.54235	7.85548	8.51518	8.245
ENSBTAG00000000478	11.8438	12.1686	12.2154	12.4469	12.513
ENSBTAG00000000480	9.5731	9.66139	10.4612	9.59111	9.59091
ENSBTAG00000000483	10.2186	10.8633	10.6969	10.4756	11.013
ENSBTAG00000000489	11.7415	11.731	11.6817	11.9822	12.165
ENSBTAG00000000490	13.8041	13.6123	14.3439	14.1092	13.3411
ENSBTAG00000000492	12.5671	12.7545	13.1466	13.0287	12.5165
ENSBTAG00000000494	12.171	11.4387	11.8551	11.9131	12.3287
ENSBTAG00000000495	13.1498	13.744	11.926	13.2646	14.0669
ENSBTAG00000000496	9.18658	9.73511	9.68686	9.39261	9.6481
ENSBTAG00000000497	12.0453	11.9032	11.3647	11.6574	12.6256
ENSBTAG00000000500	14.3789	14.4614	14.5328	14.6433	13.3073
ENSBTAG00000000501	13.851	13.9779	13.7724	13.8179	13.1106
ENSBTAG00000000502	14.3086	14.2022	13.4359	13.9353	14.3364
ENSBTAG00000000504	11.4867	11.1489	12.155	11.7037	12.2188
ENSBTAG00000000505	9.71099	9.44335	9.87427	9.84955	9.50449
ENSBTAG00000000507	12.8167	12.9478	13.5887	12.8721	13.2227
ENSBTAG00000000510	13.2687	13.1761	13.1885	13.1143	12.4522
ENSBTAG00000000511	11.7541	11.1227	11.5634	11.2891	11.1319
ENSBTAG00000000512	11.3801	11.1198	11.7045	11.4494	9.82962
ENSBTAG00000000516	10.9826	11.1852	10.6309	11.1048	10.8212
ENSBTAG00000000517	10.0854	9.52617	10.4249	10.105	9.54173
ENSBTAG00000000520	12.5218	12.7464	12.0664	11.9737	11.4007
ENSBTAG00000000521	10.6209	10.4379	10.5587	10.2477	11.1049
ENSBTAG00000000522	8.95986	9.10626	10.6281	10.4995	9.23126
ENSBTAG00000000524	9.35182	9.29367	9.13088	9.54041	9.49608
ENSBTAG00000000527	12.8932	13.3576	11.8841	12.8629	13.2172
ENSBTAG00000000528	13.8653	13.8198	13.8686	14.1439	13.4458
ENSBTAG00000000529	11.4178	11.3766	11.1506	11.1794	10.6778
ENSBTAG00000000532	10.5774	10.9878	10.9676	10.8122	11.6912
ENSBTAG00000000535	10.6031	10.4241	10.766	10.241	10.3352
ENSBTAG00000000536	14.1741	13.935	13.2091	13.8945	14.5495
ENSBTAG00000000539	12.6589	12.302	12.442	11.941	12.5243
ENSBTAG00000000541	14.0669	13.8514	13.6883	14.2002	13.4819
ENSBTAG00000000542	14.1265	13.7256	13.873	14.0121	14.1397
ENSBTAG00000000545	12.3661	12.2286	12.7293	11.7069	12.5103
ENSBTAG00000000548	11.5879	11.0806	11.0828	11.0896	11.696
ENSBTAG00000000550	13.7687	13.5571	14.5359	13.959	12.7684
ENSBTAG00000000551	10.7697	10.5595	11.173	10.8372	10.7057
ENSBTAG00000000552	9.83743	10.4727	10.7996	10.3044	10.0192
ENSBTAG00000000555	10.9406	10.6007	10.8734	10.4493	10.997
ENSBTAG00000000558	11.5915	12.0507	10.8858	10.6027	9.92881
ENSBTAG00000000559	12.8329	12.0755	12.1231	12.7637	11.2603
ENSBTAG00000000562	14.586	14.1677	14.6394	14.1919	13.8316
ENSBTAG00000000563	13.5834	14.2066	14.4403	14.3254	13.1956
ENSBTAG00000000564	13.9283	14.0921	14.1968	13.7289	12.6202
ENSBTAG00000000565	10.1134	10.3206	10.6059	9.91062	10.6197
ENSBTAG00000000566	9.62495	9.98805	9.9004	10.2085	9.32446
ENSBTAG00000000569	12.3229	12.0283	11.3484	11.4077	13.0165
ENSBTAG00000000570	11.3626	11.3523	11.2238	11.1897	11.7073
ENSBTAG00000000575	12.7632	12.6298	12.7108	13.3195	12.6141
ENSBTAG00000000576	10.3603	10.9138	11.0256	11.078	9.96804
ENSBTAG00000000578	12.2022	11.4671	12.8923	12.3252	12.1458
ENSBTAG00000000579	11.2442	11.0552	11.2629	11.253	11.3624
ENSBTAG00000000580	12.6414	12.3937	11.4283	11.4039	13.79
ENSBTAG00000000581	10.8926	10.9316	11.0903	11.1739	11.1718
ENSBTAG00000000582	10.5113	11.4674	11.5363	11.5566	10.4461
ENSBTAG00000000585	12.2943	12.2867	11.5973	12.0941	12.3476
ENSBTAG00000000586	12.0177	11.7541	11.6289	12.2072	12.2617
ENSBTAG00000000588	7.2274	7.35816	7.27797	7.22429	7.33051
ENSBTAG00000000589	12.4837	11.6972	11.5018	12.1366	11.8564
ENSBTAG00000000590	10.4517	11.1978	10.3552	10.5449	10.2587
ENSBTAG00000000591	11.7838	12.1972	11.5261	11.626	12.261
ENSBTAG00000000593	11.9367	11.5083	12.1898	11.6299	9.92659
ENSBTAG00000000595	10.8321	12.1176	11.9559	11.2635	11.6142
ENSBTAG00000000597	11.5227	12.6968	12.7134	13.1555	11.5471
ENSBTAG00000000598	13.8168	14.1535	14.4058	14.1488	13.5031
ENSBTAG00000000599	11.8574	11.364	11.9541	12.5622	11.5359
ENSBTAG00000000601	7.7818	7.92682	7.66778	7.8304	8.03678
ENSBTAG00000000602	12.4237	12.4508	12.6103	12.5028	12.1007
ENSBTAG00000000603	13.0025	13.0368	12.8757	13.0287	12.8243
ENSBTAG00000000604	10.0675	10.3885	10.6551	10.6108	8.84736
ENSBTAG00000000605	13.8986	13.7622	14.5937	14.0857	13.7225
ENSBTAG00000000607	12.1141	11.2026	12.5964	11.8901	10.4921
ENSBTAG00000000608	11.1054	11.0196	11.5157	11.016	11.3719
ENSBTAG00000000613	12.7225	13.3156	13.1971	13.3458	12.6713
ENSBTAG00000000616	12.4462	13.2074	13.1942	12.9883	12.5631
ENSBTAG00000000621	9.22641	8.84892	9.61237	9.88137	9.64632
ENSBTAG00000000622	13.5673	13.8631	14.1892	13.7443	14.1995
ENSBTAG00000000623	12.2313	12.8239	13.1516	12.7658	12.4974
ENSBTAG00000000625	10.6465	11.2282	11.4203	10.9172	10.9183
ENSBTAG00000000626	8.8664	9.17915	9.31371	8.89603	9.15074
ENSBTAG00000000629	11.9511	12.8231	12.3331	12.3311	11.4554
ENSBTAG00000000630	10.942	10.6948	11.2749	10.878	11.5682
ENSBTAG00000000632	9.37882	10.3329	10.2022	10.1938	9.52941
ENSBTAG00000000634	8.18902	8.57704	8.0024	8.07841	8.20242
ENSBTAG00000000638	11.613	11.9833	12.0566	11.6209	13.5833
ENSBTAG00000000639	13.384	13.4695	13.199	13.6316	13.2333
ENSBTAG00000000640	12.1153	12.5809	13.1015	12.8001	12.2253
ENSBTAG00000000641	8.8	8.47148	8.51173	8.67866	9.52399
ENSBTAG00000000642	12.0125	12.4634	12.3384	11.7806	11.9213
ENSBTAG00000000643	9.93866	9.7717	9.80954	9.32429	9.97507
ENSBTAG00000000644	10.8511	11.4387	10.9364	10.6545	11.9823
ENSBTAG00000000646	12.4222	12.7252	12.845	12.869	12.3558
ENSBTAG00000000647	11.0126	10.9224	11.0156	10.8063	10.9638
ENSBTAG00000000648	11.8822	12.1283	11.727	11.7448	12.0156
ENSBTAG00000000650	12.286	12.3451	11.9467	11.9083	12.4101
ENSBTAG00000000653	13.2315	12.8379	11.7	12.7683	13.3087
ENSBTAG00000000654	9.21549	9.57013	9.54142	9.34647	8.89736
ENSBTAG00000000658	14.499	14.3852	13.8577	14.0481	14.3088
ENSBTAG00000000660	10.5719	10.7792	10.708	10.5638	11.4968
ENSBTAG00000000662	12.6839	13.4145	13.2608	13.3161	12.197
ENSBTAG00000000664	11.2987	10.8523	10.5466	11.1508	11.104
ENSBTAG00000000666	11.0728	11.0506	10.8034	11.4271	11.1184
ENSBTAG00000000667	10.3696	11.0152	10.6502	10.3207	10.5527
ENSBTAG00000000668	14.5162	14.322	14.4997	14.4368	14.3572
ENSBTAG00000000670	9.85547	10.3936	9.54334	10.0014	9.7407
ENSBTAG00000000671	8.52672	8.53607	8.80465	8.32084	8.57889
ENSBTAG00000000672	11.5942	11.8043	11.4874	11.5654	11.1981
ENSBTAG00000000675	13.279	13.9607	12.7952	13.4837	13.3376
ENSBTAG00000000676	12.5622	12.7348	12.6644	12.8479	11.6941
ENSBTAG00000000677	12.0168	12.3046	11.8095	10.8174	11.3974
ENSBTAG00000000678	13.6529	13.3343	13.8271	13.5533	13.3989
ENSBTAG00000000679	12.5105	11.1777	12.0992	12.1561	12.0925
ENSBTAG00000000682	10.2534	9.92144	10.5425	10.701	9.7786
ENSBTAG00000000683	12.0218	11.4077	11.716	11.0333	10.6751
ENSBTAG00000000684	12.6572	12.4555	12.3111	12.8747	12.4936
ENSBTAG00000000686	13.2208	14.4159	13.7141	13.7925	12.981
ENSBTAG00000000687	9.29129	8.87238	9.04149	9.45897	9.58172
ENSBTAG00000000693	13.6514	12.9541	12.8912	13.3894	12.627
ENSBTAG00000000694	12.5169	12.9509	13.2874	12.4102	12.4386
ENSBTAG00000000695	12.0611	11.7295	11.4695	11.9266	12.7421
ENSBTAG00000000696	12.9278	12.7533	12.7716	12.7814	13.8378
ENSBTAG00000000697	11.1791	11.1505	10.5459	10.7413	11.6511
ENSBTAG00000000698	12.9549	13.2213	12.2903	12.6464	13.3049
ENSBTAG00000000699	12.1853	12.4157	12.2332	11.8916	12.0155
ENSBTAG00000000700	11.7837	11.4811	10.9358	11.143	10.9433
ENSBTAG00000000704	11.643	11.7067	11.695	11.8265	12.0661
ENSBTAG00000000705	7.33653	8.77483	10.3722	6.88329	8.38171
ENSBTAG00000000706	9.69927	9.81652	9.77843	9.6132	9.62487
ENSBTAG00000000710	11.5398	11.2219	10.1108	9.91903	9.69417
ENSBTAG00000000711	12.1956	12.0386	12.1663	12.5129	10.0295
ENSBTAG00000000713	11.1681	11.5181	11.2591	11.4113	10.9865
ENSBTAG00000000715	13.0298	13.425	12.5045	12.9258	14.2443
ENSBTAG00000000717	11.9978	12.9559	12.7796	12.9501	12.4753
ENSBTAG00000000720	10.633	11.3269	11.1766	11.1654	13.0923
ENSBTAG00000000721	11.1952	11.5595	11.4311	11.3893	11.4901
ENSBTAG00000000725	9.9061	8.972	9.73593	9.54745	9.82087
ENSBTAG00000000730	10.1783	10.022	9.7064	10.0266	10.9099
ENSBTAG00000000731	10.49	10.5324	10.4569	10.3989	10.4472
ENSBTAG00000000735	12.6701	13.103	12.8011	12.9678	13.3307
ENSBTAG00000000736	12.6703	12.2637	12.5013	12.1512	11.4943
ENSBTAG00000000737	12.1454	12.4315	12.5167	12.2605	11.9686
ENSBTAG00000000738	12.8442	12.8226	11.9369	12.3174	13.7398
ENSBTAG00000000742	11.4498	11.6094	11.3451	11.663	11.77
ENSBTAG00000000744	13.4973	13.0078	12.9339	12.8049	12.0976
ENSBTAG00000000745	9.83782	10.6659	10.0467	9.36911	11.1417
ENSBTAG00000000746	13.1105	12.4885	12.86	12.8226	10.9429
ENSBTAG00000000748	10.8889	10.6624	11.2448	10.2856	11.5661
ENSBTAG00000000750	10.69	10.2524	10.1874	9.82841	9.96986
ENSBTAG00000000752	9.65144	10.355	10.3091	9.69591	9.29775
ENSBTAG00000000753	14.5124	14.2234	13.3209	14.4362	14.7786
ENSBTAG00000000754	12.0879	12.2379	12.9508	12.4164	12.6323
ENSBTAG00000000755	10.4476	10.1068	10.1279	10.2763	10.8959
ENSBTAG00000000758	11.1692	10.5797	11.3875	11.0475	10.2392
ENSBTAG00000000759	11.4757	11.0959	12.3878	11.8018	13.7886
ENSBTAG00000000764	11.4253	11.218	11.7533	11.6914	10.829
ENSBTAG00000000765	11.4231	11.1997	11.0274	11.3714	11.4513
ENSBTAG00000000770	12.787	11.1635	11.3751	10.3236	9.44532
ENSBTAG00000000771	13.5029	12.0053	13.1402	12.5925	10.999
ENSBTAG00000000773	10.6429	10.0826	11.5538	10.8767	10.5221
ENSBTAG00000000778	13.7431	13.9588	13.9691	13.8459	14.2109
ENSBTAG00000000781	12.2848	12.0678	11.8278	12.3165	12.0496
ENSBTAG00000000782	10.724	10.6715	10.5456	10.5088	11.2122
ENSBTAG00000000784	9.87761	9.83693	10.534	10.2287	9.70327
ENSBTAG00000000785	10.7474	10.783	10.3732	10.6314	10.924
ENSBTAG00000000786	10.9624	10.9	11.7561	11.0583	11.0759
ENSBTAG00000000789	13.8427	14.0119	14.0699	13.3757	13.0962
ENSBTAG00000000791	14.3084	14.2552	14.1532	14.0586	9.50107
ENSBTAG00000000793	14.3489	13.8028	14.1967	14.2396	13.8809
ENSBTAG00000000795	13.4164	13.1978	13.3604	13.2155	11.9165
ENSBTAG00000000797	12.9985	12.0687	12.9084	12.7794	12.0632
ENSBTAG00000000799	12.1368	12.6342	12.2677	11.8276	12.691
ENSBTAG00000000802	11.2581	11.8964	11.4674	11.148	11.806
ENSBTAG00000000804	10.2805	10.6947	11.8062	10.9061	10.0673
ENSBTAG00000000806	12.1668	12.2437	12.6012	12.1726	12.0122
ENSBTAG00000000807	11.2398	11.2231	11.6604	11.6459	11.1467
ENSBTAG00000000808	14.0666	13.69	13.8988	13.7757	13.9566
ENSBTAG00000000809	11.4417	11.4813	11.1685	11.0844	11.5917
ENSBTAG00000000810	13.1487	12.7679	13.6007	13.6052	13.1933
ENSBTAG00000000811	10.1642	9.92914	10.0706	9.95351	9.56243
ENSBTAG00000000813	10.9349	11.5541	10.6124	11.0567	10.5023
ENSBTAG00000000815	11.6739	11.5367	11.5292	11.4989	12.1739
ENSBTAG00000000816	10.0975	11.2446	9.6693	10.2638	11.0502
ENSBTAG00000000817	10.9883	11.3204	10.9141	10.954	11.132
ENSBTAG00000000819	10.7384	10.5345	9.903	9.76846	9.91145
ENSBTAG00000000821	10.0608	10.2932	10.5346	10.5531	9.51568
ENSBTAG00000000824	13.1796	12.4135	11.795	12.8632	14.0097
ENSBTAG00000000825	13.6321	12.7549	13.4107	13.6548	12.6039
ENSBTAG00000000827	12.4767	12.2644	11.2371	11.3383	11.1802
ENSBTAG00000000828	11.8364	12.1918	12.4513	12.3476	11.5188
ENSBTAG00000000829	9.23899	9.69041	10.0102	9.68313	9.46131
ENSBTAG00000000830	12.3707	12.648	12.482	12.4543	11.9994
ENSBTAG00000000831	11.4343	11.7246	11.9492	12.3465	10.9465
ENSBTAG00000000833	10.5935	10.3943	11.3187	10.9343	11.3664
ENSBTAG00000000835	13.5525	13.9379	14.7406	14.434	8.78515
ENSBTAG00000000836	8.5775	8.5849	8.46775	8.78524	10.2122
ENSBTAG00000000837	14.4499	14.366	14.1589	14.4569	14.5748
ENSBTAG00000000838	11.9709	12.6293	11.9596	11.9822	11.917
ENSBTAG00000000839	12.9415	13.04	12.7596	13.1169	12.9257
ENSBTAG00000000841	9.69379	9.63279	9.40737	9.39418	9.32291
ENSBTAG00000000842	10.684	10.4621	10.262	9.98567	9.49764
ENSBTAG00000000843	14.339	14.0789	14.1939	14.0097	11.8379
ENSBTAG00000000845	12.7877	13.1888	13.1629	13.2753	12.4787
ENSBTAG00000000848	14.0508	13.5853	13.6365	13.6496	14.1601
ENSBTAG00000000851	11.8014	11.5495	11.4909	11.5669	12.0492
ENSBTAG00000000854	11.3627	12.324	12.5477	12.3271	11.4129
ENSBTAG00000000855	7.12425	6.96243	6.9784	6.96942	7.0724
ENSBTAG00000000856	13.3408	13.3837	13.1861	13.4933	12.9569
ENSBTAG00000000857	13.1281	12.9541	13.3187	13.6288	12.6555
ENSBTAG00000000859	11.0984	10.6238	9.53953	10.1113	10.5772
ENSBTAG00000000868	12.5913	12.5832	12.5409	12.3208	12.9947
ENSBTAG00000000869	11.2138	11.6977	11.7881	11.4471	12.2184
ENSBTAG00000000871	12.9721	12.5852	12.0823	12.6935	12.9651
ENSBTAG00000000873	11.7199	11.7654	11.3094	10.9003	11.8663
ENSBTAG00000000874	12.3517	12.4404	12.6608	12.4523	13.2278
ENSBTAG00000000875	11.1184	10.0701	10.8943	11.0411	9.87538
ENSBTAG00000000876	10.3356	10.527	10.1501	10.5555	11.072
ENSBTAG00000000877	13.4146	12.6242	13.177	13.2729	14.0308
ENSBTAG00000000878	14.01	13.9585	14.0338	13.8769	13.3066
ENSBTAG00000000879	9.46673	9.08422	10.0005	9.3503	8.79287
ENSBTAG00000000880	11.6336	11.8543	11.926	12.3509	12.5735
ENSBTAG00000000888	8.06485	8.35651	8.26291	8.24251	8.01721
ENSBTAG00000000892	7.58151	7.51577	7.26754	7.08953	7.48042
ENSBTAG00000000893	11.8258	12.3818	11.849	11.4796	12.3901
ENSBTAG00000000894	14.1501	14.178	14.8534	14.1585	12.0533
ENSBTAG00000000895	12.8613	12.7402	13.6884	12.8836	13.0492
ENSBTAG00000000897	9.54081	9.87685	8.65665	9.0022	10.2561
ENSBTAG00000000898	12.8347	12.6768	12.578	13.5665	12.3249
ENSBTAG00000000900	10.9309	11.7321	10.728	10.8959	11.2509
ENSBTAG00000000905	12.8252	12.1264	11.0389	11.0557	10.7175
ENSBTAG00000000907	12.6524	12.1747	12.0498	12.1974	12.5042
ENSBTAG00000000910	10.2511	10.225	8.72011	8.81646	9.76583
ENSBTAG00000000911	12.5949	12.5583	12.4259	12.6623	12.7211
ENSBTAG00000000913	13.4861	13.1202	13.7056	13.7669	12.8947
ENSBTAG00000000918	11.395	11.0378	11.6134	11.6606	11.5865
ENSBTAG00000000919	9.76453	10.2317	10.212	9.9372	10.6289
ENSBTAG00000000920	12.6389	11.9586	11.4473	12.4234	13.2017
ENSBTAG00000000923	10.971	11.4515	10.8519	10.7712	11.5598
ENSBTAG00000000925	9.22191	9.64716	9.01615	9.07363	9.91888
ENSBTAG00000000928	10.8975	11.0951	10.9411	10.3534	11.6493
ENSBTAG00000000933	9.71127	10.565	10.0382	10.2181	9.34243
ENSBTAG00000000936	12.9698	13.6244	13.3722	13.7822	12.8249
ENSBTAG00000000937	12.2472	12.3674	12.3282	12.3617	13.1798
ENSBTAG00000000939	10.3763	11.1756	11.3744	10.0835	10.8833
ENSBTAG00000000940	12.5697	13.1228	13.2751	12.9457	12.3998
ENSBTAG00000000941	14.4249	14.3741	14.7953	14.4758	13.4473
ENSBTAG00000000942	11.45	11.0425	11.494	11.0035	11.3394
ENSBTAG00000000943	10.1075	9.88418	10.0646	10.0104	10.0503
ENSBTAG00000000944	13.9594	14.299	14.1102	14.2881	13.6951
ENSBTAG00000000945	10.4222	10.7892	9.93201	10.3804	10.2684
ENSBTAG00000000946	9.85189	9.5982	9.29409	9.41403	10.7835
ENSBTAG00000000948	13.0523	12.4899	12.9959	12.594	12.8449
ENSBTAG00000000949	11.665	12.0223	11.9505	12.1407	11.1143
ENSBTAG00000000950	12.2324	11.9064	12.9404	12.3107	12.0697
ENSBTAG00000000956	11.155	11.8693	12.1656	12.1971	10.8707
ENSBTAG00000000957	14.3977	14.2396	13.8939	14.3596	14.5211
ENSBTAG00000000958	9.43384	9.02811	9.31005	9.00715	9.70538
ENSBTAG00000000959	10.5107	11.5774	11.1014	11.1185	10.7069
ENSBTAG00000000961	12.6976	12.4917	13.148	13.2326	11.5108
ENSBTAG00000000962	10.6122	10.5908	11.6753	10.4369	10.4062
ENSBTAG00000000964	12.543	13.0686	12.8547	12.4672	12.5335
ENSBTAG00000000967	8.76651	8.71741	9.26845	8.59287	9.32822
ENSBTAG00000000970	9.40999	9.68408	9.03048	8.77699	9.67643
ENSBTAG00000000973	12.7864	13.2202	12.701	13.1	13.2979
ENSBTAG00000000974	11.0967	10.481	12.3405	11.3594	10.6667
ENSBTAG00000000977	13.506	12.4896	12.3748	12.6547	12.616
ENSBTAG00000000978	11.1536	10.778	11.818	11.5744	10.3002
ENSBTAG00000000979	8.2309	8.42888	8.14933	8.44891	8.18064
ENSBTAG00000000981	13.0057	12.5035	12.9528	13.2375	13.9681
ENSBTAG00000000982	10.0998	10.3668	10.756	10.5524	9.33045
ENSBTAG00000000983	10.8833	10.6298	10.9137	10.2488	11.019
ENSBTAG00000000985	13.9648	13.8643	13.191	13.7831	14.2832
ENSBTAG00000000986	7.3994	8.50982	7.35472	7.2339	7.64474
ENSBTAG00000000987	9.32007	9.63251	9.56418	9.2157	9.4239
ENSBTAG00000000988	12.3277	12.2259	12.0267	12.5597	12.4107
ENSBTAG00000000990	12.6137	12.1926	11.8692	12.6692	13.6222
ENSBTAG00000000991	14.5688	14.506	14.4511	14.5835	14.4837
ENSBTAG00000000993	10.8322	10.5348	11.4158	11.1416	11.2627
ENSBTAG00000000995	12.6451	12.7795	12.1397	12.4307	14.7689
ENSBTAG00000000997	8.86118	9.14495	9.19036	9.25558	9.65609
ENSBTAG00000000998	12.4489	13.6232	13.4615	12.9859	13.5802
ENSBTAG00000001001	9.99482	10.3352	10.1424	10.5003	9.83265
ENSBTAG00000001002	12.6448	12.804	12.1198	12.7099	13.0702
ENSBTAG00000001003	14.3717	14.0121	13.9169	14.0447	14.5261
ENSBTAG00000001004	11.0723	11.0484	11.167	11.6856	10.785
ENSBTAG00000001008	10.056	9.70567	9.55117	10.2956	9.75853
ENSBTAG00000001009	11.877	11.803	11.4966	11.1222	11.8177
ENSBTAG00000001013	11.3616	11.4979	11.9149	10.8718	12.3726
ENSBTAG00000001014	12.9414	12.983	12.3913	12.7949	13.0242
ENSBTAG00000001015	12.6985	12.155	12.1489	12.3895	12.7264
ENSBTAG00000001017	11.4896	11.3594	10.9979	11.2168	11.0928
ENSBTAG00000001019	10.3011	10.3273	11.482	11.1995	9.19767
ENSBTAG00000001020	12.2027	12.7338	12.8792	12.8523	11.0857
ENSBTAG00000001021	12.903	13.0376	12.2026	12.6231	13.3463
ENSBTAG00000001022	11.4882	11.554	11.2769	12.1165	11.3145
ENSBTAG00000001023	11.0045	10.4539	10.7198	10.7902	11.2529
ENSBTAG00000001024	11.8088	11.8922	12.9461	12.3823	11.7881
ENSBTAG00000001026	10.2429	10.4012	9.85145	9.94678	9.92325
ENSBTAG00000001027	10.548	9.8578	10.0884	10.2666	11.6188
ENSBTAG00000001028	11.607	11.4294	12.1637	11.5384	9.77621
ENSBTAG00000001029	12.7125	13.092	12.9074	13.141	12.7804
ENSBTAG00000001030	11.7199	11.5813	11.1583	11.6279	11.7382
ENSBTAG00000001032	12.602	12.0325	12.9412	11.8318	10.9654
ENSBTAG00000001035	12.3268	12.1674	12.0202	11.384	12.685
ENSBTAG00000001036	10.8553	10.9432	10.8681	10.7724	10.962
ENSBTAG00000001037	11.9426	11.7574	12.0708	11.9557	11.6963
ENSBTAG00000001038	11.9921	12.2865	13.1261	12.2496	13.1521
ENSBTAG00000001041	11.3868	11.154	11.537	12.3038	11.7414
ENSBTAG00000001042	10.0471	10.1481	10.0603	9.74286	11.1202
ENSBTAG00000001043	12.3215	10.4842	12.8453	12.8268	8.03155
ENSBTAG00000001044	10.4955	10.009	10.8851	10.418	10.3011
ENSBTAG00000001050	8.85456	9.03375	9.13947	8.88912	9.25273
ENSBTAG00000001055	11.0295	10.434	11.3769	11.4881	10.8102
ENSBTAG00000001057	12.9445	12.2092	11.9815	11.917	13.9275
ENSBTAG00000001058	9.66353	9.54739	10.4719	9.61859	9.74333
ENSBTAG00000001059	13.7382	13.4392	13.9095	13.579	12.913
ENSBTAG00000001060	10.3746	9.81004	10.7961	10.2388	11.48
ENSBTAG00000001061	10.5931	10.929	10.8547	10.7039	11.0129
ENSBTAG00000001066	9.32914	9.57191	9.07075	9.50734	9.31946
ENSBTAG00000001069	12.0557	12.4648	12.1928	12.4464	13.1857
ENSBTAG00000001071	13.1746	13.0321	12.7488	12.9359	13.1321
ENSBTAG00000001074	12.1645	12.0999	12.4072	12.8148	11.5039
ENSBTAG00000001075	12.7105	10.6846	15.3165	14.5658	7.98833
ENSBTAG00000001076	10.5444	10.1331	9.57968	9.81747	10.8889
ENSBTAG00000001078	9.9712	9.5732	9.09757	9.30627	10.086
ENSBTAG00000001080	10.3838	10.3845	10.0402	10.1357	10.7118
ENSBTAG00000001081	10.4122	10.6458	10.3926	10.7349	10.2948
ENSBTAG00000001083	11.5893	11.546	11.3412	11.2854	11.7173
ENSBTAG00000001085	9.69553	9.89034	9.85272	9.71365	9.35892
ENSBTAG00000001086	12.0145	11.914	12.2045	11.2957	11.8369
ENSBTAG00000001088	14.2424	14.6063	14.3432	14.3179	13.8036
ENSBTAG00000001092	9.77582	9.0983	10.5795	9.63464	10.9437
ENSBTAG00000001093	12.0468	11.6421	11.6674	11.6175	11.1017
ENSBTAG00000001094	12.079	12.517	12.8687	12.4691	12.1354
ENSBTAG00000001096	11.0144	10.5764	11.322	10.94	11.0801
ENSBTAG00000001097	10.1137	9.9237	10.046	10.4037	10.59
ENSBTAG00000001098	11.5399	12.1663	12.7405	11.9302	12.2093
ENSBTAG00000001099	14.2537	13.8793	13.5172	13.5781	13.376
ENSBTAG00000001100	11.6367	12.3855	11.7132	11.9205	11.8091
ENSBTAG00000001102	10.2182	9.82574	9.09106	9.23546	11.6681
ENSBTAG00000001104	14.2825	14.5218	14.2005	14.5178	14.0638
ENSBTAG00000001105	10.8498	10.2797	10.918	10.8683	11.748
ENSBTAG00000001107	13.1571	12.5697	14.2938	13.8992	12.4996
ENSBTAG00000001108	11.9496	11.6886	11.8241	11.8739	12.1158
ENSBTAG00000001109	11.843	11.7639	12.1173	11.9812	11.9901
ENSBTAG00000001110	9.9876	10.6525	9.83668	9.94968	10.3928
ENSBTAG00000001112	11.71	11.695	11.6543	11.8037	12.0451
ENSBTAG00000001113	14.6136	14.4074	14.4814	14.512	14.5786
ENSBTAG00000001114	12.1829	12.0617	12.0709	12.2025	12.3639
ENSBTAG00000001116	10.8768	10.3629	10.9636	11.2337	10.9861
ENSBTAG00000001117	10.4264	9.58274	9.42744	9.69485	9.06443
ENSBTAG00000001120	10.7605	10.9582	10.8948	10.8363	11.5133
ENSBTAG00000001123	10.5385	10.0588	10.2712	10.1	10.2242
ENSBTAG00000001124	11.0959	10.8686	10.6549	11.124	10.9561
ENSBTAG00000001125	7.54825	7.7819	7.93106	8.47122	7.42201
ENSBTAG00000001126	11.0363	11.1026	11.4202	11.36	9.96635
ENSBTAG00000001131	11.588	12.279	12.3322	12.3523	11.6954
ENSBTAG00000001132	10.0562	9.48961	9.83478	9.4058	9.19361
ENSBTAG00000001133	10.5489	10.592	10.6987	10.7763	10.6585
ENSBTAG00000001134	12.291	11.5494	12.6533	12.3112	12.2178
ENSBTAG00000001135	12.7202	12.926	12.7887	13.0161	12.2093
ENSBTAG00000001136	10.4822	10.3156	9.9775	10.2962	14.9092
ENSBTAG00000001137	13.7153	13.3231	14.6281	14.1278	13.8293
ENSBTAG00000001138	12.8805	12.8014	12.1563	12.8538	13.396
ENSBTAG00000001139	11.3238	10.1448	14.6545	14.5228	9.77618
ENSBTAG00000001140	11.1439	11.4848	11.7475	11.2726	11.6602
ENSBTAG00000001141	12.1421	12.2687	11.9536	12.133	12.4881
ENSBTAG00000001142	9.85125	9.76603	9.50332	9.96929	10.4829
ENSBTAG00000001144	12.1219	12.2412	13.6754	12.5802	12.3987
ENSBTAG00000001146	12.9349	12.9379	12.9439	12.4591	11.0676
ENSBTAG00000001150	11.0836	10.9004	10.2809	10.7603	11.0155
ENSBTAG00000001151	14.1453	14.382	14.5137	14.1453	13.3175
ENSBTAG00000001152	11.2527	11.3616	10.7331	11.3423	11.1967
ENSBTAG00000001153	12.7044	12.9362	12.9746	13.3385	12.6971
ENSBTAG00000001154	10.7156	10.0766	9.37421	9.13677	9.42893
ENSBTAG00000001156	12.1424	12.2186	11.3049	11.9833	13.034
ENSBTAG00000001160	14.2751	14.483	14.4502	14.4381	13.6965
ENSBTAG00000001161	9.61475	9.98137	10.1089	9.9717	10.5163
ENSBTAG00000001163	14.3481	14.2776	13.9389	13.9881	14.2946
ENSBTAG00000001165	9.55701	9.33449	10.475	9.44069	9.64436
ENSBTAG00000001168	12.3444	12.4987	12.3121	11.9636	12.1599
ENSBTAG00000001171	10.755	10.8327	11.4415	10.7279	10.7073
ENSBTAG00000001173	10.2446	10.1933	10.4668	9.96814	10.1802
ENSBTAG00000001176	11.8824	11.9415	11.8605	11.3495	11.1847
ENSBTAG00000001178	9.72247	9.90358	9.75114	9.94987	9.82122
ENSBTAG00000001179	10.0529	9.9374	9.92629	9.7645	13.0094
ENSBTAG00000001181	11.6246	10.9344	12.1984	11.4664	10.2157
ENSBTAG00000001182	14.49	14.2415	14.3211	13.9611	12.3336
ENSBTAG00000001183	10.9228	11.3837	10.4952	10.8899	11.2465
ENSBTAG00000001185	12.764	13.0908	11.2184	11.9461	14.1533
ENSBTAG00000001186	11.4235	11.8123	11.8283	11.1889	12.2331
ENSBTAG00000001187	12.738	13.1788	10.4325	10.6988	10.4434
ENSBTAG00000001188	12.1476	11.4781	11.1985	12.3301	12.8594
ENSBTAG00000001189	13.1782	13.073	12.7861	13.0495	13.7713
ENSBTAG00000001192	12.5336	11.6612	12.8545	12.1483	10.7104
ENSBTAG00000001193	12.2812	12.1728	11.9593	11.7732	13.4415
ENSBTAG00000001197	10.9882	11.6158	11.5567	11.0416	11.9573
ENSBTAG00000001198	13.271	13.4778	13.9183	13.9471	12.7758
ENSBTAG00000001199	12.5944	12.6057	12.5886	12.4341	13.0265
ENSBTAG00000001204	11.7384	11.1704	10.7657	10.7596	11.535
ENSBTAG00000001206	11.8378	11.7634	11.7499	12.2704	11.4899
ENSBTAG00000001207	11.3635	11.8338	11.6365	11.745	11.7339
ENSBTAG00000001209	10.9125	11.5953	11.7228	11.8095	10.9325
ENSBTAG00000001212	12.8547	12.9468	13.6672	13.574	14.6175
ENSBTAG00000001219	11.4932	12.2841	10.833	10.5637	11.568
ENSBTAG00000001223	10.9208	10.966	11.6901	11.3522	10.4055
ENSBTAG00000001224	11.7881	12.3125	12.7188	12.3699	11.699
ENSBTAG00000001225	10.1576	10.0332	10.9461	10.7172	10.375
ENSBTAG00000001228	14.4338	14.3518	14.3262	14.2688	13.8294
ENSBTAG00000001229	12.5954	12.1685	11.2404	11.5522	11.2786
ENSBTAG00000001231	10.2591	10.6778	10.3203	10.9335	9.81968
ENSBTAG00000001233	14.1466	14.0032	13.9779	14.3873	14.2702
ENSBTAG00000001241	9.2839	9.57201	10.1971	10.8382	10.4425
ENSBTAG00000001242	12.9716	13.8067	14.2436	13.6424	12.4545
ENSBTAG00000001243	11.5975	10.9019	10.6819	10.4182	10.0417
ENSBTAG00000001244	12.8401	13.7308	13.9505	13.4763	13.0448
ENSBTAG00000001246	12.8569	13.3838	13.0973	12.6557	13.1206
ENSBTAG00000001247	9.29787	10.5266	10.8695	10.3599	9.61177
ENSBTAG00000001249	7.515	7.79198	7.78197	7.38699	7.80594
ENSBTAG00000001250	14.3374	14.3894	14.6242	14.5618	13.7045
ENSBTAG00000001252	9.92022	8.8121	10.8752	10.1045	10.2593
ENSBTAG00000001254	12.2274	11.4353	12.3746	11.6625	10.5397
ENSBTAG00000001255	10.868	11.366	11.2537	10.9817	10.9681
ENSBTAG00000001257	12.6001	13.2035	11.7294	12.1365	13.5439
ENSBTAG00000001258	13.3908	13.6188	13.5141	13.4538	12.6337
ENSBTAG00000001260	9.11389	9.4709	9.31346	9.1833	9.79647
ENSBTAG00000001262	11.3109	11.1481	10.2928	10.5872	11.9175
ENSBTAG00000001265	9.77105	10.3878	10.055	9.85711	10.0032
ENSBTAG00000001269	7.44374	9.3966	11.2736	8.49816	7.62913
ENSBTAG00000001271	9.67925	9.76494	9.32243	9.88668	9.9943
ENSBTAG00000001273	11.5382	12.8066	12.206	11.4133	13.3162
ENSBTAG00000001274	11.6068	10.8532	10.7583	11.2112	11.0475
ENSBTAG00000001279	10.8926	10.1669	9.52044	9.91243	10.3718
ENSBTAG00000001280	12.032	11.6688	9.01974	11.4437	11.5605
ENSBTAG00000001282	10.2311	10.1224	10.0053	10.1506	11.1074
ENSBTAG00000001283	10.2131	10.3683	10.6844	10.0117	12.1348
ENSBTAG00000001286	9.44501	10.1008	8.81765	9.18485	12.3176
ENSBTAG00000001287	10.493	11.1886	10.6742	10.2117	11.6616
ENSBTAG00000001288	12.2657	12.4125	13.7716	13.2754	12.4786
ENSBTAG00000001289	12.2944	12.2489	13.2828	12.0722	11.9093
ENSBTAG00000001290	9.19154	9.99929	9.86891	9.61968	10.1618
ENSBTAG00000001292	13.1164	13.4978	13.21	13.211	14.1334
ENSBTAG00000001293	13.616	13.8809	13.1775	13.7933	13.7765
ENSBTAG00000001294	13.7825	14.1703	13.6593	13.7457	13.5131
ENSBTAG00000001296	13.9333	14.0126	14.425	14.3166	14.2643
ENSBTAG00000001297	12.7188	12.874	12.1834	12.3734	12.9344
ENSBTAG00000001298	11.4804	11.9661	12.1131	12.1371	11.4172
ENSBTAG00000001301	9.18349	9.35132	9.13747	9.43876	9.20872
ENSBTAG00000001302	10.5251	10.316	11.2151	10.4677	10.4646
ENSBTAG00000001303	13.8533	13.7221	13.8791	13.6558	13.2093
ENSBTAG00000001305	13.8819	13.2318	12.2399	12.2961	12.6772
ENSBTAG00000001306	10.725	11.3316	11.3499	10.9254	10.0971
ENSBTAG00000001308	10.0662	10.8007	10.823	11.0484	9.95279
ENSBTAG00000001310	9.71731	10.0813	9.64958	9.45722	10.028
ENSBTAG00000001311	13.278	12.9293	13.4035	12.9637	14.5499
ENSBTAG00000001314	13.5636	12.8334	12.4902	13.1914	13.9716
ENSBTAG00000001315	9.44696	9.84829	10.1182	10.6304	9.43225
ENSBTAG00000001320	12.0201	11.1009	11.9621	11.6526	11.0362
ENSBTAG00000001321	10.0464	10.1581	9.5725	10.0395	10.1967
ENSBTAG00000001322	10.4281	11.0695	10.7379	10.3895	12.0946
ENSBTAG00000001323	10.334	10.0704	10.6213	10.2283	10.5489
ENSBTAG00000001324	12.961	12.4143	11.5866	11.8109	13.6338
ENSBTAG00000001325	8.81583	9.43181	8.88164	8.8914	8.94305
ENSBTAG00000001328	11.6995	11.5602	12.1957	11.4102	11.7809
ENSBTAG00000001329	13.9277	13.9786	14.0766	14.0946	13.6066
ENSBTAG00000001332	11.7981	11.5976	10.9744	11.3743	12.6644
ENSBTAG00000001333	9.30684	9.7623	9.93894	9.45748	8.75035
ENSBTAG00000001335	11.1803	11.2547	10.6405	11.0163	11.3224
ENSBTAG00000001338	8.8658	9.02937	9.05843	8.74829	9.6598
ENSBTAG00000001342	11.9075	11.7286	12.2956	11.8386	12.2047
ENSBTAG00000001344	9.64084	10.3683	10.1216	9.86459	10.0778
ENSBTAG00000001349	10.1638	10.4778	9.21346	10.6369	9.22153
ENSBTAG00000001352	12.7359	12.482	12.5536	12.9896	13.2224
ENSBTAG00000001353	12.8121	12.6535	12.6428	12.5377	12.7105
ENSBTAG00000001354	11.6115	11.7894	11.3321	11.5657	11.0017
ENSBTAG00000001356	11.4888	11.9932	12.1721	11.935	11.3157
ENSBTAG00000001359	11.6827	11.6438	10.8592	11.3684	11.3541
ENSBTAG00000001361	11.0909	11.6943	12.2632	11.6825	10.4169
ENSBTAG00000001364	11.3115	11.6838	10.9268	11.1188	12.1295
ENSBTAG00000001365	12.8087	12.6597	12.0654	12.1578	13.3955
ENSBTAG00000001367	10.1369	10.9285	10.9379	10.1198	11.0638
ENSBTAG00000001368	11.6867	11.4531	10.5087	11.3277	11.7641
ENSBTAG00000001374	12.6889	12.6584	12.7185	12.2283	12.6978
ENSBTAG00000001376	8.36625	8.34019	8.16834	8.25746	8.08618
ENSBTAG00000001382	10.7376	11.009	10.7837	11.2243	11.0722
ENSBTAG00000001385	14.2515	14.2251	14.0322	13.6527	14.0839
ENSBTAG00000001387	11.7662	11.3819	11.1533	11.2198	11.4267
ENSBTAG00000001388	11.0254	11.0301	10.9139	11.2159	10.555
ENSBTAG00000001390	10.4783	10.2797	10.6671	10.6147	10.746
ENSBTAG00000001391	10.7716	10.5449	10.3645	10.6052	10.7966
ENSBTAG00000001393	14.4587	14.4666	13.5826	14.2534	14.428
ENSBTAG00000001394	11.2555	10.4529	11.4234	11.1417	10.7569
ENSBTAG00000001395	8.88293	8.63972	8.86878	8.79421	8.41833
ENSBTAG00000001396	11.0264	11.0467	10.9082	11.282	10.1798
ENSBTAG00000001398	14.4071	14.4117	14.6181	14.2203	12.6798
ENSBTAG00000001401	13.7392	14.4658	14.3293	13.98	12.8115
ENSBTAG00000001403	10.6936	10.062	10.3122	10.0735	9.66321
ENSBTAG00000001404	13.0864	12.4755	10.6845	10.2322	9.25968
ENSBTAG00000001405	10.7805	10.0921	9.07623	10.0849	10.944
ENSBTAG00000001407	11.8141	11.7178	11.5565	11.8374	11.4469
ENSBTAG00000001408	13.7125	13.8848	12.9676	12.5776	10.5555
ENSBTAG00000001410	10.3046	9.71847	9.37657	9.26248	8.95194
ENSBTAG00000001415	11.5536	11.2391	11.1091	11.7015	11.4368
ENSBTAG00000001417	10.4413	9.64555	10.8872	10.9428	10.0945
ENSBTAG00000001419	12.4689	12.4297	12.667	12.1245	12.9645
ENSBTAG00000001420	12.6851	13.1675	12.8844	12.4538	12.1848
ENSBTAG00000001424	12.4969	12.5643	12.1769	12.5817	12.9774
ENSBTAG00000001425	11.7689	11.1012	11.6069	10.7055	10.622
ENSBTAG00000001429	12.9576	13.4699	12.8221	12.5089	12.5715
ENSBTAG00000001435	9.80122	9.96255	10.9018	10.2188	10.3286
ENSBTAG00000001439	8.13908	8.58027	8.96498	8.58957	8.84746
ENSBTAG00000001440	11.9333	11.6229	10.9211	11.348	12.1426
ENSBTAG00000001441	10.7456	11.1706	10.9523	10.9817	10.5362
ENSBTAG00000001443	9.28193	9.21991	8.72072	8.91255	8.25104
ENSBTAG00000001444	12.0297	12.301	12.0443	12.1263	12.4487
ENSBTAG00000001446	11.3534	12.938	10.9526	11.0188	10.9578
ENSBTAG00000001447	11.9447	12.3382	12.0308	12.4824	11.7089
ENSBTAG00000001449	11.1364	11.3349	12.0394	11.4237	12.5819
ENSBTAG00000001457	9.21328	8.94587	9.24751	9.10069	8.53541
ENSBTAG00000001460	13.0108	12.4001	11.4492	11.4598	11.5365
ENSBTAG00000001462	12.5887	13.4802	13.3625	13.4514	12.1684
ENSBTAG00000001463	11.2054	11.7075	12.3712	11.6792	11.0285
ENSBTAG00000001465	9.92787	9.7311	9.96702	10.066	8.89286
ENSBTAG00000001468	11.6213	11.7938	11.2395	11.4411	11.8802
ENSBTAG00000001470	12.3484	12.5277	12.5123	12.8199	12.1244
ENSBTAG00000001473	10.0882	9.68011	9.7669	9.42833	10.3826
ENSBTAG00000001474	14.3916	14.4914	10.7641	11.0765	10.2453
ENSBTAG00000001475	11.2195	10.8814	10.861	11.2	10.5119
ENSBTAG00000001478	8.58936	8.51315	8.1943	8.05086	8.76548
ENSBTAG00000001481	14.2903	13.7886	13.61	13.8236	14.2494
ENSBTAG00000001483	12.4468	12.6393	12.3362	12.1537	12.3052
ENSBTAG00000001484	12.2971	11.9192	12.3262	11.9053	12.873
ENSBTAG00000001485	10.8828	10.6078	11.4241	11.2668	11.1999
ENSBTAG00000001486	11.1891	11.6819	11.1689	11.2766	11.1739
ENSBTAG00000001488	12.347	12.4853	12.1915	12.021	13.4464
ENSBTAG00000001491	13.2275	13.5896	13.2805	13.2832	13.7967
ENSBTAG00000001492	12.5889	12.3292	12.2465	12.7285	12.1289
ENSBTAG00000001497	12.1084	12.9489	12.5716	11.7892	11.7158
ENSBTAG00000001498	13.3714	13.3177	13.4864	12.5659	13.6222
ENSBTAG00000001499	14.1056	14.248	13.8659	14.1555	14.3333
ENSBTAG00000001500	10.7499	11.2062	10.6453	11.1957	10.9387
ENSBTAG00000001504	11.4364	11.6025	11.4552	11.378	11.7662
ENSBTAG00000001505	12.1574	11.4246	12.102	11.6081	10.9795
ENSBTAG00000001506	10.2802	10.0124	9.70508	9.59682	9.86321
ENSBTAG00000001507	13.4675	14.4525	14.2684	14.3312	13.4113
ENSBTAG00000001508	10.7856	10.4234	9.55307	9.72066	10.1961
ENSBTAG00000001509	9.68465	9.878	9.96236	9.26621	10.0326
ENSBTAG00000001510	12.0805	12.0319	11.7467	11.4602	11.099
ENSBTAG00000001511	10.0784	10.2784	10.3038	10.4539	9.15053
ENSBTAG00000001512	12.5656	12.807	12.3152	12.3411	12.3233
ENSBTAG00000001513	9.77651	9.72517	9.50081	9.29711	9.20414
ENSBTAG00000001514	11.888	12.2231	12.4065	12.4696	11.6007
ENSBTAG00000001517	9.58049	9.6596	9.5294	9.48998	11.6059
ENSBTAG00000001518	10.8756	11.0851	10.8264	10.6229	10.8473
ENSBTAG00000001519	10.48	11.5242	12.0257	11.2296	10.7806
ENSBTAG00000001520	14.1286	13.9978	13.7927	14.0483	14.295
ENSBTAG00000001521	13.84	13.3726	13.8514	13.5138	12.8059
ENSBTAG00000001522	11.2003	10.5489	11.346	11.1922	10.0793
ENSBTAG00000001523	11.1144	10.8189	11.0284	11.2927	10.6534
ENSBTAG00000001526	12.1614	13.2592	13.3151	13.3998	12.224
ENSBTAG00000001527	14.5509	14.5489	14.1809	14.525	14.3499
ENSBTAG00000001528	10.1801	10.3023	10.1895	10.1711	10.1922
ENSBTAG00000001529	11.1537	10.6505	10.2265	10.7804	11.0226
ENSBTAG00000001530	9.77684	10.1893	8.6701	9.09311	11.0028
ENSBTAG00000001533	12.4221	11.8121	11.6347	11.3433	13.7094
ENSBTAG00000001535	8.37337	8.63275	8.4775	8.73919	8.50508
ENSBTAG00000001537	11.6044	11.219	10.9033	10.8129	11.6694
ENSBTAG00000001539	12.1435	12.0633	11.8948	12.1317	12.5894
ENSBTAG00000001543	14.8619	14.5732	14.1959	14.3739	14.5174
ENSBTAG00000001545	9.18094	9.37104	9.04138	9.2113	9.43925
ENSBTAG00000001546	11.6534	11.5183	11.5784	11.7603	11.996
ENSBTAG00000001548	12.9171	12.5561	12.1861	12.6804	12.4509
ENSBTAG00000001551	11.3961	12.2489	12.8405	12.4681	11.5952
ENSBTAG00000001552	9.35847	9.6433	9.29703	8.65806	10.1591
ENSBTAG00000001553	12.5058	13.4744	12.7197	13.5405	13.1203
ENSBTAG00000001557	10.8966	11.4358	10.7222	10.8391	11.4739
ENSBTAG00000001558	9.85168	9.85108	9.78274	9.67051	9.64995
ENSBTAG00000001562	13.635	13.9172	13.537	13.8709	13.4456
ENSBTAG00000001564	13.1058	12.5425	12.5449	12.1403	11.5349
ENSBTAG00000001565	13.1703	12.7964	13.2044	13.2347	13.3547
ENSBTAG00000001567	8.0231	8.01094	7.9088	7.96202	7.97563
ENSBTAG00000001568	8.64257	8.45628	9.31044	8.81846	9.28124
ENSBTAG00000001570	9.64982	10.2345	10.304	8.92597	9.44796
ENSBTAG00000001572	9.98095	10.4841	10.4909	10.1282	10.9217
ENSBTAG00000001573	10.767	11.3328	11.7255	10.9462	11.4433
ENSBTAG00000001574	9.10661	8.97811	9.05515	8.74267	8.76483
ENSBTAG00000001576	14.5554	14.6326	14.6342	14.6041	14.6365
ENSBTAG00000001578	11.334	11.4169	12.1092	12.1414	11.2662
ENSBTAG00000001579	11.9602	11.9431	11.6947	11.6041	12.8126
ENSBTAG00000001580	13.7522	13.4071	12.9979	13.4136	14.2972
ENSBTAG00000001582	7.89018	8.04561	7.38175	7.89016	7.7247
ENSBTAG00000001584	12.9907	13.3564	13.2043	13.0512	13.162
ENSBTAG00000001585	10.3689	10.4643	11.3963	11.3891	9.60472
ENSBTAG00000001586	14.331	13.9716	13.688	13.9938	14.6083
ENSBTAG00000001589	12.311	12.1628	12.2934	12.2055	12.2472
ENSBTAG00000001592	11.329	11.1714	11.003	11.0735	11.6865
ENSBTAG00000001593	12.6569	12.7422	11.6709	12.2493	13.0087
ENSBTAG00000001594	12.5569	12.5778	12.8504	12.8212	12.3843
ENSBTAG00000001597	14.3076	14.8118	14.742	14.5163	14.1319
ENSBTAG00000001598	13.4462	13.3451	12.2515	12.8832	14.1325
ENSBTAG00000001599	13.0329	12.721	12.6909	12.5383	11.7224
ENSBTAG00000001600	12.8994	13.1495	12.7964	12.7215	12.9784
ENSBTAG00000001601	13.8639	14.0315	14.2472	14.0902	14.077
ENSBTAG00000001602	14.1072	14.3379	14.6741	14.711	13.0542
ENSBTAG00000001604	8.85898	8.80903	8.69677	8.97118	8.61124
ENSBTAG00000001605	9.61509	9.88273	10.4484	9.73615	10.8505
ENSBTAG00000001607	11.1443	10.9822	11.9254	11.6018	10.8061
ENSBTAG00000001609	10.7821	10.9308	12.2414	10.9339	9.65651
ENSBTAG00000001610	12.1718	12.6672	12.0596	12.6377	12.0613
ENSBTAG00000001612	12.7455	12.8337	13.0799	13.2656	12.4389
ENSBTAG00000001614	11.4473	11.9092	12.112	11.9052	11.6063
ENSBTAG00000001615	14.2164	13.8161	14.0766	13.3568	12.8216
ENSBTAG00000001616	12.2557	12.6882	12.3838	12.5399	12.0998
ENSBTAG00000001617	13.8771	13.7361	13.2496	13.938	14.1451
ENSBTAG00000001618	8.40972	8.59343	8.63563	8.56404	9.85362
ENSBTAG00000001619	12.3223	12.8605	12.563	12.769	11.6757
ENSBTAG00000001626	13.0186	13.248	13.699	13.6747	11.2184
ENSBTAG00000001629	12.7179	13.2461	12.437	12.3122	12.7925
ENSBTAG00000001631	9.2514	9.91915	9.01391	9.53673	10.3646
ENSBTAG00000001632	14.3098	14.1697	13.8206	14.0374	14.4747
ENSBTAG00000001634	12.0954	11.6727	11.3436	11.8564	12.1163
ENSBTAG00000001635	14.4722	14.5079	14.3865	14.4713	14.3888
ENSBTAG00000001638	8.89088	9.18701	8.97216	8.39266	9.09276
ENSBTAG00000001639	10.7249	11.304	10.8582	11.0385	12.0664
ENSBTAG00000001640	11.5591	11.6277	11.0612	11.1871	9.60356
ENSBTAG00000001644	11.5535	11.5114	11.7209	11.4465	12.2883
ENSBTAG00000001645	10.6291	11.3232	11.6317	11.4209	10.5278
ENSBTAG00000001647	11.5205	10.9884	11.4798	10.7078	11.511
ENSBTAG00000001649	9.48512	10.0551	9.99661	9.87111	8.62692
ENSBTAG00000001651	12.4847	12.1256	12.6353	12.1945	11.9775
ENSBTAG00000001652	11.5585	11.5424	11.1505	11.4914	11.2259
ENSBTAG00000001654	12.2787	12.4874	11.8391	12.1862	12.7604
ENSBTAG00000001657	12.6358	12.7894	12.8438	12.837	11.602
ENSBTAG00000001658	8.70224	8.94329	7.55368	7.9384	10.0115
ENSBTAG00000001659	10.7783	10.616	10.7314	10.4533	10.2181
ENSBTAG00000001660	14.0779	14.1043	13.4617	13.6638	14.3919
ENSBTAG00000001662	13.4214	12.7604	12.5877	12.3311	12.5221
ENSBTAG00000001663	13.9474	13.0814	12.6039	13.5584	14.4022
ENSBTAG00000001665	11.836	11.7302	12.1894	11.8715	11.782
ENSBTAG00000001666	11.1353	10.3697	10.0956	10.4953	10.9059
ENSBTAG00000001668	12.0698	13.0515	11.3944	11.8959	12.493
ENSBTAG00000001671	11.9951	11.09	11.2905	11.1688	10.3945
ENSBTAG00000001673	14.5764	14.5806	14.6214	14.4315	14.4629
ENSBTAG00000001675	11.5984	10.7899	9.55387	9.48861	8.50229
ENSBTAG00000001683	12.9492	12.1742	10.766	10.8267	11.4794
ENSBTAG00000001687	11.3019	11.031	10.73	11.1423	11.9306
ENSBTAG00000001692	11.7983	12.2139	10.4266	11.6361	11.0599
ENSBTAG00000001693	8.99812	8.75529	9.23519	9.35784	8.60541
ENSBTAG00000001694	12.6745	12.4799	11.6212	11.7197	10.067
ENSBTAG00000001696	8.23073	8.28069	9.05068	9.10145	7.78671
ENSBTAG00000001697	12.7352	13.0131	13.2274	12.8771	13.2264
ENSBTAG00000001698	12.2066	12.5788	12.4582	12.5121	13.0091
ENSBTAG00000001700	13.5503	13.1201	13.7997	12.7362	12.5647
ENSBTAG00000001702	12.3823	13.498	13.0439	13.4085	13.0904
ENSBTAG00000001703	13.4865	13.5524	12.4549	12.635	12.6267
ENSBTAG00000001706	9.54303	10.0836	9.36964	9.33689	10.1021
ENSBTAG00000001707	9.60252	10.1854	10.8919	9.76609	10.9447
ENSBTAG00000001708	12.2561	12.1957	11.8049	11.7834	12.146
ENSBTAG00000001710	11.1757	11.2505	12.1182	11.398	11.3929
ENSBTAG00000001711	10.877	10.8234	10.7975	10.6638	10.7324
ENSBTAG00000001712	11.1035	10.6282	11.0647	10.8258	10.9041
ENSBTAG00000001714	10.8848	11.9494	9.88702	9.86815	11.8446
ENSBTAG00000001717	12.1365	11.9304	11.5504	11.6502	12.6957
ENSBTAG00000001724	11.5106	11.6202	11.1942	11.3733	11.5833
ENSBTAG00000001725	8.70946	8.91152	8.85968	9.0349	11.3378
ENSBTAG00000001727	14.1041	13.8073	14.2681	14.3135	13.7189
ENSBTAG00000001728	11.438	11.2479	10.6048	10.948	11.9914
ENSBTAG00000001729	10.7596	10.8215	10.8169	11.0533	10.6971
ENSBTAG00000001731	12.5518	12.1332	12.868	12.7671	11.5817
ENSBTAG00000001732	13.4285	12.8602	14.2142	13.5178	12.6545
ENSBTAG00000001734	12.7683	13.4042	13.2914	13.2234	12.8928
ENSBTAG00000001735	10.2936	10.7557	9.3815	10.0644	9.88509
ENSBTAG00000001736	9.1226	9.2081	7.55308	8.99317	8.93935
ENSBTAG00000001737	10.4271	10.1871	10.0707	10.1824	9.72282
ENSBTAG00000001739	9.81317	9.78172	9.6409	9.13831	9.41835
ENSBTAG00000001740	10.0043	10.2865	10.1939	9.82258	11.3945
ENSBTAG00000001741	13.7776	13.0458	12.6865	12.4764	12.8005
ENSBTAG00000001744	12.4697	12.4007	12.6619	12.7036	13.0918
ENSBTAG00000001745	10.4056	10.8696	9.18717	8.99423	11.3872
ENSBTAG00000001747	10.1579	10.5032	10.5801	10.857	9.76608
ENSBTAG00000001748	14.0228	13.738	12.7241	13.6157	14.5704
ENSBTAG00000001749	12.1161	11.453	12.1296	11.7217	11.7665
ENSBTAG00000001752	9.60085	9.47416	10.4775	9.8525	8.8789
ENSBTAG00000001753	9.12386	9.38441	9.40416	9.36513	9.83951
ENSBTAG00000001754	12.567	11.9321	10.9593	11.7619	12.7511
ENSBTAG00000001758	11.3908	11.1208	10.3415	11.5442	11.8637
ENSBTAG00000001762	12.7845	12.8377	13.2186	13.0243	12.3859
ENSBTAG00000001763	13.0449	12.8639	12.3813	12.8552	13.1082
ENSBTAG00000001764	14.0197	13.3696	13.2325	12.545	9.34447
ENSBTAG00000001767	13.4462	13.42	13.1183	13.6245	13.6014
ENSBTAG00000001768	10.0681	9.66237	9.6537	10.0882	10.2664
ENSBTAG00000001771	10.7935	10.3859	9.58143	9.70501	9.50841
ENSBTAG00000001773	14.4736	14.3017	13.7157	14.3781	14.5517
ENSBTAG00000001774	11.2286	11.248	10.903	11.1101	10.4931
ENSBTAG00000001775	7.89402	8.32482	7.1364	7.23945	7.91603
ENSBTAG00000001776	12.8903	11.8579	13.5166	13.0641	10.5895
ENSBTAG00000001778	14.4771	14.4967	14.5699	14.6315	13.8367
ENSBTAG00000001780	13.9114	13.8392	13.4176	13.621	14.1344
ENSBTAG00000001781	14.2449	14.1623	14.0949	14.0887	13.5384
ENSBTAG00000001782	12.2766	12.4513	11.9659	12.0439	12.2104
ENSBTAG00000001783	8.81029	10.0224	8.11277	8.54181	10.3128
ENSBTAG00000001785	13.8153	13.8211	12.2127	12.3167	14.4738
ENSBTAG00000001786	12.7012	13.3557	12.9851	13.5225	13.32
ENSBTAG00000001788	12.5544	12.6373	12.1254	12.4995	11.9825
ENSBTAG00000001790	12.111	11.5196	11.4722	11.4503	12.6477
ENSBTAG00000001792	12.4398	12.1808	12.5119	13.0739	12.3468
ENSBTAG00000001793	10.8854	10.4698	10.8887	10.8757	11.1072
ENSBTAG00000001795	12.516	12.2656	13.032	12.5043	12.5741
ENSBTAG00000001796	10.3749	10.1243	10.7432	10.7014	11.4294
ENSBTAG00000001799	10.4717	10.4353	10.8994	10.144	11.2521
ENSBTAG00000001801	12.8929	12.1557	13.4678	13.2217	13.0948
ENSBTAG00000001805	11.2427	11.2364	11.4737	11.5672	11.8553
ENSBTAG00000001806	9.50404	9.38049	10.0028	9.58268	9.11675
ENSBTAG00000001807	12.0169	12.1176	12.2243	12.0082	12.0965
ENSBTAG00000001808	10.4861	10.5079	11.4449	10.3451	10.2481
ENSBTAG00000001810	11.0623	10.5935	10.6611	10.7205	10.7846
ENSBTAG00000001812	14.4906	14.3062	14.0364	14.5142	14.2755
ENSBTAG00000001815	13.045	13.5243	13.2885	13.86	13.2709
ENSBTAG00000001816	10.8013	10.3533	9.21812	9.965	10.7411
ENSBTAG00000001817	10.3798	10.1127	10.7124	10.0395	9.6887
ENSBTAG00000001818	11.758	11.2834	11.262	10.9376	11.6744
ENSBTAG00000001819	10.0072	10.471	10.611	10.1951	9.3833
ENSBTAG00000001821	12.0492	11.4206	11.4057	11.8187	11.1349
ENSBTAG00000001822	12.0068	11.3868	13.2773	12.2197	8.85734
ENSBTAG00000001823	11.3967	11.1941	10.554	10.655	12.0993
ENSBTAG00000001824	12.929	12.9177	12.7371	12.5979	12.2902
ENSBTAG00000001826	13.4604	12.7909	12.2602	12.5143	13.6851
ENSBTAG00000001827	10.4888	9.79018	10.2104	9.7447	9.73479
ENSBTAG00000001828	14.6002	14.569	14.1481	14.4994	14.4381
ENSBTAG00000001829	9.18257	9.7036	10.1627	9.8559	10.594
ENSBTAG00000001830	12.7205	13.0112	12.7212	12.418	12.9164
ENSBTAG00000001832	11.957	11.9818	12.1237	11.8867	12.4139
ENSBTAG00000001834	14.4304	14.1657	14.5337	14.4404	13.9197
ENSBTAG00000001835	14.6731	14.5446	14.2264	14.403	14.045
ENSBTAG00000001838	9.52468	9.57279	9.50438	9.62523	9.29708
ENSBTAG00000001839	12.4565	12.0822	12.9606	12.1953	11.8165
ENSBTAG00000001840	11.6687	11.9378	11.5772	12.0796	11.7639
ENSBTAG00000001842	14.2728	14.1494	13.8304	13.7342	12.5989
ENSBTAG00000001843	11.5088	11.1737	11.2826	11.5581	11.5066
ENSBTAG00000001844	11.3405	11.8426	11.3598	11.4402	12.1267
ENSBTAG00000001845	11.1789	11.9515	11.6215	11.6904	11.0176
ENSBTAG00000001847	9.64305	9.72123	9.49249	9.55304	9.89208
ENSBTAG00000001848	11.7687	10.8687	11.8271	11.572	10.7159
ENSBTAG00000001851	10.4942	10.6265	10.3721	10.6477	10.5366
ENSBTAG00000001852	10.1426	9.52301	9.19324	9.47024	11.2495
ENSBTAG00000001854	11.5517	11.9239	12.0546	11.6699	12.7439
ENSBTAG00000001855	11.9447	12.1609	11.7456	11.2501	12.348
ENSBTAG00000001856	13.3918	13.0847	12.8269	12.8475	13.969
ENSBTAG00000001857	12.7966	12.7726	12.6082	12.8494	12.6028
ENSBTAG00000001862	14.1722	13.1716	13.095	13.0093	12.2231
ENSBTAG00000001864	14.2408	14.4142	14.2489	14.4284	14.4876
ENSBTAG00000001865	11.6933	11.8931	11.912	11.3718	11.8335
ENSBTAG00000001867	11.762	11.188	11.1733	11.0427	10.6063
ENSBTAG00000001868	10.5938	10.7674	11.1088	10.3731	10.6842
ENSBTAG00000001870	13.1424	13.2938	12.3876	11.8307	9.85556
ENSBTAG00000001872	9.1183	9.23246	9.20447	9.07801	9.59566
ENSBTAG00000001879	12.2543	12.4813	11.5413	11.8043	13.3007
ENSBTAG00000001880	10.1996	10.6265	10.2685	9.82385	10.5678
ENSBTAG00000001881	12.0715	12.6585	13.2308	12.5855	11.2026
ENSBTAG00000001882	10.3898	10.9312	10.7297	10.3683	10.4725
ENSBTAG00000001885	13.5928	13.7834	13.4421	13.8886	13.8391
ENSBTAG00000001886	10.8282	10.6606	10.8309	10.9077	11.2719
ENSBTAG00000001887	10.546	10.5525	10.9009	10.3155	10.7169
ENSBTAG00000001888	12.6003	12.2827	11.8488	12.3331	12.8573
ENSBTAG00000001889	11.3391	10.8989	11.3412	10.6559	11.354
ENSBTAG00000001890	10.7035	10.9108	10.647	11.0698	10.6188
ENSBTAG00000001892	10.1501	9.92319	10.1462	9.63038	10.0663
ENSBTAG00000001893	8.64494	9.03631	9.04792	9.01881	8.71955
ENSBTAG00000001894	8.76292	8.76792	9.79175	9.17439	9.4973
ENSBTAG00000001895	9.67927	9.26867	9.82329	9.7852	9.47494
ENSBTAG00000001898	10.9598	11.2101	11.4743	11.3065	11.37
ENSBTAG00000001900	9.24547	9.4726	8.67705	9.03545	9.14682
ENSBTAG00000001902	11.5106	11.5341	11.7744	11.6661	12.2016
ENSBTAG00000001903	7.71011	8.05395	8.00181	7.625	7.76419
ENSBTAG00000001906	11.8883	12.6123	12.9382	12.6311	12.3032
ENSBTAG00000001908	12.4539	12.0115	13.061	12.5315	11.3211
ENSBTAG00000001915	9.39278	9.83337	9.87256	9.88434	9.74531
ENSBTAG00000001917	13.4676	13.0073	12.6207	12.687	13.8421
ENSBTAG00000001918	14.3192	14.2695	13.5306	13.8678	14.4935
ENSBTAG00000001919	11.1483	11.0974	11.0606	10.5037	10.0183
ENSBTAG00000001920	9.07807	9.0529	8.90272	8.94213	9.51833
ENSBTAG00000001922	12.3707	11.8025	12.0561	12.3091	12.5194
ENSBTAG00000001925	13.4741	13.7928	14.091	14.0024	11.4669
ENSBTAG00000001927	12.3468	13.4493	12.7661	12.4279	11.4805
ENSBTAG00000001931	14.2812	14.1222	14.1281	14.0386	14.5441
ENSBTAG00000001932	10.0346	9.85087	9.19044	9.6064	9.82192
ENSBTAG00000001933	10.6731	10.6393	9.88242	10.3706	9.8387
ENSBTAG00000001936	8.40128	8.71249	8.38057	8.46007	8.20803
ENSBTAG00000001937	12.5985	12.2205	12.5555	12.2555	12.4424
ENSBTAG00000001938	13.0175	12.9142	11.9891	12.2051	13.958
ENSBTAG00000001939	11.252	11.1637	11.1846	11.1173	11.4075
ENSBTAG00000001941	12.2225	11.9606	11.7599	12.1909	12.1622
ENSBTAG00000001942	11.4671	11.0561	10.6605	11.3292	11.1893
ENSBTAG00000001944	13.9907	13.7701	13.152	13.7423	13.9801
ENSBTAG00000001945	11.4843	11.3806	11.9441	11.7281	11.5766
ENSBTAG00000001948	13.8907	13.5531	14.0707	13.6189	13.4491
ENSBTAG00000001949	11.4892	11.2846	11.1934	11.5007	10.9046
ENSBTAG00000001950	10.5367	10.9611	11.8963	10.663	11.2516
ENSBTAG00000001952	11.6073	12.2423	11.476	11.2633	12.5081
ENSBTAG00000001956	11.8944	13.213	13.3721	12.7484	12.6462
ENSBTAG00000001957	9.87265	9.49639	9.82891	9.50527	9.83856
ENSBTAG00000001961	14.4816	14.4752	14.3143	14.4092	12.7218
ENSBTAG00000001962	10.5296	10.1285	10.2664	9.82441	9.80338
ENSBTAG00000001966	8.27385	8.29652	8.7583	8.25437	8.83414
ENSBTAG00000001968	13.4788	13.6804	13.3016	13.6697	14.0715
ENSBTAG00000001969	8.19734	8.42518	8.41528	8.41828	8.79375
ENSBTAG00000001977	10.6563	10.5954	10.9372	10.933	10.7588
ENSBTAG00000001979	8.38809	8.1914	7.82654	7.56967	8.86097
ENSBTAG00000001981	12.2267	12.0001	11.7469	11.6543	10.5377
ENSBTAG00000001983	10.4532	10.179	10.0605	9.82272	10.5291
ENSBTAG00000001987	10.0497	10.4672	10.2301	10.1283	10.3943
ENSBTAG00000001988	12.9876	12.8774	13.1817	13.0884	13.1509
ENSBTAG00000001992	12.8645	12.1177	12.977	12.9142	10.3627
ENSBTAG00000001996	13.0093	12.0334	13.2145	13.3785	12.4534
ENSBTAG00000001998	8.94546	9.85736	10.3185	10.0748	9.39228
ENSBTAG00000001999	9.58068	9.04577	9.37855	9.26579	9.5997
ENSBTAG00000002000	9.31356	9.81268	9.21317	9.39906	9.62137
ENSBTAG00000002002	11.3032	11.3556	11.3273	12.0179	10.7873
ENSBTAG00000002004	9.16596	9.46774	10.3222	9.63553	9.69309
ENSBTAG00000002006	10.9621	11.283	11.2745	11.1002	11.437
ENSBTAG00000002007	13.8673	13.7761	12.9527	13.7789	13.9767
ENSBTAG00000002010	11.8766	12.0709	11.7038	11.9372	11.2783
ENSBTAG00000002011	8.23534	7.85488	7.71282	7.44686	9.00034
ENSBTAG00000002012	10.3021	12.1658	12.9296	11.2542	10.1783
ENSBTAG00000002014	11.6664	12.2367	12.6003	12.2997	14.3086
ENSBTAG00000002015	11.5587	10.8014	11.3062	11.0216	11.2539
ENSBTAG00000002018	13.892	12.9956	13.2993	13.2123	13.5257
ENSBTAG00000002020	10.8233	11.1507	11.2002	10.6106	11.6204
ENSBTAG00000002021	10.3947	10.3688	9.7795	10.1629	10.1624
ENSBTAG00000002025	10.5196	9.89259	10.5343	10.3457	11.5636
ENSBTAG00000002028	11.9919	11.4379	12.5623	12.2161	9.85056
ENSBTAG00000002029	10.4813	10.4629	9.90984	10.3421	11.0699
ENSBTAG00000002030	11.9707	11.9587	10.4486	11.1074	12.253
ENSBTAG00000002033	10.0626	10.7289	11.0666	10.0097	10.633
ENSBTAG00000002034	10.4081	10.2101	10.8575	10.6404	10.3709
ENSBTAG00000002036	11.9439	12.3526	11.5425	11.555	11.7825
ENSBTAG00000002037	12.6038	13.4173	12.4606	12.1038	12.6509
ENSBTAG00000002038	13.8455	13.92	14.4058	13.9753	14.1128
ENSBTAG00000002039	9.40971	9.28625	9.49978	9.19228	9.37575
ENSBTAG00000002041	9.16251	13.4566	7.1894	7.27287	13.4789
ENSBTAG00000002042	12.1171	11.9013	12.0633	11.8691	12.435
ENSBTAG00000002044	11.1493	11.0412	11.2971	11.3535	11.802
ENSBTAG00000002045	13.1951	13.0395	13.3728	12.8447	13.0303
ENSBTAG00000002046	9.24599	9.3805	9.41989	9.19599	10.6475
ENSBTAG00000002048	13.4083	12.8556	12.0072	12.6732	13.2106
ENSBTAG00000002049	11.7983	11.4542	12.2815	11.9231	12.4322
ENSBTAG00000002050	10.2866	9.96987	9.70128	9.80626	10.8319
ENSBTAG00000002051	12.46	12.0927	11.4258	12.0324	12.9243
ENSBTAG00000002052	11.802	11.4408	11.6044	11.834	12.0367
ENSBTAG00000002056	9.71011	9.88528	9.13086	9.2947	9.87746
ENSBTAG00000002058	12.79	12.5689	13.0587	12.8375	12.2077
ENSBTAG00000002059	11.3873	11.6189	11.6285	11.5623	11.2162
ENSBTAG00000002062	10.017	10.3587	10.1664	10.1931	11.3001
ENSBTAG00000002065	12.3688	13.0427	12.3	11.7332	13.6686
ENSBTAG00000002069	12.5	12.4494	12.6061	12.4235	14.495
ENSBTAG00000002072	11.4173	11.8272	11.3753	11.6611	10.668
ENSBTAG00000002073	9.43296	9.35394	11.0739	10.2533	10.2565
ENSBTAG00000002075	10.3104	10.406	10.1074	10.3146	10.4992
ENSBTAG00000002076	11.5961	10.9089	12.7544	12.5106	8.92788
ENSBTAG00000002078	11.2535	11.5162	11.2786	11.0274	11.9868
ENSBTAG00000002080	12.5465	12.0618	12.1404	12.2095	11.852
ENSBTAG00000002081	9.70388	9.60649	9.80205	9.54351	9.83059
ENSBTAG00000002082	12.5102	11.5782	11.2889	12.401	11.5836
ENSBTAG00000002083	12.0241	12.9525	12.6725	12.5948	12.2947
ENSBTAG00000002084	12.0764	12.4252	12.2405	12.4106	10.8716
ENSBTAG00000002086	12.1091	11.8094	11.9751	11.8414	12.5891
ENSBTAG00000002089	11.5929	11.9228	11.376	12.0835	11.739
ENSBTAG00000002090	10.9397	11.3864	10.8888	10.9471	12.7655
ENSBTAG00000002092	9.28149	9.70958	9.22272	9.57064	9.69834
ENSBTAG00000002094	13.8653	13.3537	14.7806	14.2139	12.8255
ENSBTAG00000002095	10.0508	9.80864	9.71969	9.62776	9.77718
ENSBTAG00000002096	13.6799	13.8443	13.4324	13.6391	14.3361
ENSBTAG00000002097	12.8376	14.5011	13.9064	12.7593	13.0912
ENSBTAG00000002100	9.79173	10.2158	9.78744	9.7662	10.2585
ENSBTAG00000002101	12.605	12.2942	13.6894	12.8031	10.9979
ENSBTAG00000002103	11.1738	11.3284	11.1171	11.0097	11.7416
ENSBTAG00000002104	13.6399	13.5814	12.3469	13.4722	14.0999
ENSBTAG00000002105	11.1447	11.632	11.7184	11.9454	11.2928
ENSBTAG00000002107	12.5187	12.9002	13.7122	13.1781	11.3057
ENSBTAG00000002108	14.3655	14.2565	14.7858	14.5556	14.2702
ENSBTAG00000002110	11.0928	10.9077	10.4284	10.5109	11.0064
ENSBTAG00000002112	10.7195	10.3205	11.7054	10.7885	10.7925
ENSBTAG00000002113	12.2433	11.6324	11.4521	12.4599	12.6288
ENSBTAG00000002115	9.79211	9.06098	10.3555	9.9231	8.80873
ENSBTAG00000002116	11.8636	11.8241	11.901	12.1724	12.1666
ENSBTAG00000002117	8.21508	8.40184	8.46069	8.548	8.11088
ENSBTAG00000002121	12.8431	12.5417	12.8568	13.0049	12.9953
ENSBTAG00000002125	11.9558	12.1356	12.5613	12.0968	12.1068
ENSBTAG00000002126	10.9436	11.3673	10.8511	10.8018	11.4599
ENSBTAG00000002127	11.72	11.6802	11.4431	11.4136	11.5173
ENSBTAG00000002128	13.1968	13.0927	13.1151	13.2959	12.8006
ENSBTAG00000002129	9.12504	8.25995	8.76795	8.48053	9.13305
ENSBTAG00000002130	10.2862	10.1736	10.3058	10.2669	10.2017
ENSBTAG00000002135	9.85941	9.71943	9.37261	9.61767	10.6388
ENSBTAG00000002136	11.9474	11.5041	12.1147	11.9155	10.7168
ENSBTAG00000002137	12.0376	11.1572	11.834	11.4894	11.9304
ENSBTAG00000002143	10.0521	10.6482	11.0554	10.0832	9.81538
ENSBTAG00000002144	12.2594	13.1512	12.477	12.5555	12.354
ENSBTAG00000002145	12.1777	11.9012	10.2227	10.81	12.1609
ENSBTAG00000002147	13.3198	13.215	12.3508	12.7991	13.878
ENSBTAG00000002148	11.0192	10.7752	10.4856	11.276	10.4437
ENSBTAG00000002150	12.8496	13.2263	13.494	13.4885	12.3197
ENSBTAG00000002151	11.1191	10.6734	10.5131	11.3805	11.1099
ENSBTAG00000002157	10.2931	10.0825	10.1494	9.80263	10.0355
ENSBTAG00000002163	8.31957	9.06951	9.03465	8.8679	8.66743
ENSBTAG00000002164	8.12723	8.21489	7.99916	7.74943	7.75922
ENSBTAG00000002166	7.95383	8.70044	8.2616	8.14525	7.67084
ENSBTAG00000002171	9.51046	9.40054	9.8308	9.89759	8.88308
ENSBTAG00000002174	10.1893	11.0144	10.3566	10.479	11.4518
ENSBTAG00000002175	12.4414	11.8796	13.2199	12.0877	11.5475
ENSBTAG00000002176	13.1612	12.8159	12.9317	13.1913	13.621
ENSBTAG00000002177	10.0111	10.0854	9.57134	9.64728	9.32684
ENSBTAG00000002178	13.2455	13.3237	12.88	13.0097	13.7705
ENSBTAG00000002179	10.874	9.69322	9.76802	9.76467	11.3083
ENSBTAG00000002181	12.18	11.8003	12.1621	10.5374	11.0215
ENSBTAG00000002182	13.9819	13.8677	14.1699	14.2398	14.3959
ENSBTAG00000002185	12.3154	11.7411	12.697	12.2744	11.6327
ENSBTAG00000002186	13.8903	12.9384	13.2408	13.2707	11.84
ENSBTAG00000002187	13.755	12.7306	13.4509	13.2631	11.7518
ENSBTAG00000002188	14.5873	14.4955	14.1117	14.4364	14.5344
ENSBTAG00000002189	10.9423	11.376	11.0529	11.4395	11.1355
ENSBTAG00000002190	8.48608	9.0311	7.90013	7.9184	9.42662
ENSBTAG00000002191	10.8705	10.5558	10.7858	10.2555	9.99693
ENSBTAG00000002192	13.7126	12.6519	9.99601	10.2943	8.32073
ENSBTAG00000002194	11.5186	11.4118	10.6664	11.2313	12.5469
ENSBTAG00000002196	13.8189	13.9656	14.4416	13.6882	13.8742
ENSBTAG00000002201	11.2643	11.5334	11.9062	11.4834	11.541
ENSBTAG00000002203	13.7932	12.9432	13.9349	13.6529	12.2431
ENSBTAG00000002209	7.98203	8.10285	7.97459	8.14848	8.34362
ENSBTAG00000002210	13.5904	13.3881	13.312	13.7384	13.7468
ENSBTAG00000002211	12.3906	12.3265	10.56	11.3059	13.5227
ENSBTAG00000002214	11.8009	12.7494	12.001	12.325	11.3225
ENSBTAG00000002215	10.7929	10.6371	10.6233	10.3441	9.92899
ENSBTAG00000002216	10.1788	10.5091	9.98259	10.2525	9.78548
ENSBTAG00000002219	14.1899	13.9092	13.8202	13.7037	14.4622
ENSBTAG00000002220	11.8598	11.5246	12.266	12.2661	11.6765
ENSBTAG00000002223	11.4137	11.1372	11.3672	11.2824	10.8374
ENSBTAG00000002224	12.1443	12.2008	11.2915	11.8214	12.737
ENSBTAG00000002226	11.2025	11.4802	11.168	11.2115	11.1233
ENSBTAG00000002227	11.9664	12.1388	11.8826	11.6691	13.2312
ENSBTAG00000002232	13.5998	13.7485	13.2693	13.4132	14.0225
ENSBTAG00000002233	12.1897	12.8425	12.0584	12.2272	10.6758
ENSBTAG00000002238	13.8073	13.6312	14.0763	14.0937	12.4039
ENSBTAG00000002240	11.8706	12.2961	12.4753	12.3965	10.6843
ENSBTAG00000002243	13.1498	12.1039	11.8713	12.3897	13.5878
ENSBTAG00000002245	8.62206	9.6519	9.53674	9.20138	8.35067
ENSBTAG00000002247	9.5588	9.36206	9.50311	9.67651	9.19615
ENSBTAG00000002248	14.1998	13.8251	12.9387	13.3282	14.5836
ENSBTAG00000002249	11.0442	11.3347	10.6441	11.1095	11.5076
ENSBTAG00000002255	12.5742	13.0212	12.6362	11.4277	13.515
ENSBTAG00000002256	10.8338	10.0704	11.2752	10.3579	10.4998
ENSBTAG00000002258	13.2936	12.669	13.2022	13.1792	10.3531
ENSBTAG00000002260	11.6447	11.5982	11.8411	11.6193	11.4347
ENSBTAG00000002266	10.4915	10.7927	10.1485	9.83066	11.7092
ENSBTAG00000002267	11.6007	11.038	12.4022	12.405	10.4045
ENSBTAG00000002271	10.7294	10.8118	10.6339	10.3379	11.5739
ENSBTAG00000002272	9.92518	9.83465	10.2862	10.2313	10.0154
ENSBTAG00000002273	7.14288	6.96552	7.45255	7.27968	7.42634
ENSBTAG00000002275	12.7796	12.0333	12.5974	13.048	12.3214
ENSBTAG00000002277	12.2675	12.8663	12.5887	13.0951	12.1484
ENSBTAG00000002278	11.6701	11.6918	11.6075	12.0876	12.1675
ENSBTAG00000002279	12.9665	12.3766	13.8631	13.8275	13.0168
ENSBTAG00000002280	13.5635	13.3296	13.0315	13.1747	12.6256
ENSBTAG00000002281	11.5674	11.0433	11.0147	11.0796	11.6731
ENSBTAG00000002283	11.0835	12.3113	11.3507	11.2491	11.2147
ENSBTAG00000002286	13.3752	13.1258	12.7621	13.1264	13.2083
ENSBTAG00000002287	11.0411	11.5578	10.6221	10.998	11.5653
ENSBTAG00000002290	9.63778	10.6702	10.6539	10.4949	9.51748
ENSBTAG00000002292	12.1448	12.1389	11.9799	12.5693	12.5531
ENSBTAG00000002293	12.2714	11.58	12.142	12.1445	11.1067
ENSBTAG00000002295	12.2248	12.0701	12.471	11.7957	11.1653
ENSBTAG00000002296	10.3258	10.9044	11.1316	10.6496	10.7507
ENSBTAG00000002297	14.3796	14.2301	13.5555	14.0982	14.2959
ENSBTAG00000002298	11.045	11.023	10.8122	10.8086	10.9976
ENSBTAG00000002299	12.9255	13.5425	13.1855	12.7975	14.0439
ENSBTAG00000002301	12.0702	11.9119	10.8992	11.1492	11.7453
ENSBTAG00000002302	13.781	12.8201	14.1885	14.576	14.3032
ENSBTAG00000002303	11.8596	11.7145	11.0286	10.8282	11.2598
ENSBTAG00000002304	10.7307	10.641	10.7526	10.5767	10.2822
ENSBTAG00000002305	9.79815	9.9684	9.86088	9.53408	9.29605
ENSBTAG00000002306	11.1886	11.6027	12.0204	11.4527	11.069
ENSBTAG00000002309	13.2857	13.0721	12.912	13.2811	12.9558
ENSBTAG00000002313	10.866	10.6329	10.1118	10.5818	10.5806
ENSBTAG00000002315	11.5038	11.3626	11.6426	10.8563	11.7686
ENSBTAG00000002317	14.6349	14.2338	13.9094	13.5501	13.0882
ENSBTAG00000002319	12.25	12.4064	11.5349	11.9941	12.2931
ENSBTAG00000002321	11.1226	11.6764	12.0188	11.9492	11.136
ENSBTAG00000002323	10.436	9.69583	9.79881	9.51552	9.74256
ENSBTAG00000002326	9.7095	9.70924	9.77304	9.37293	9.00322
ENSBTAG00000002327	13.0172	13.4526	13.7372	13.2911	12.9163
ENSBTAG00000002328	8.23651	8.17764	8.0999	7.8453	7.8802
ENSBTAG00000002329	10.5518	10.8853	10.8757	10.7128	9.82287
ENSBTAG00000002331	7.97754	7.90505	7.9115	7.94654	7.97436
ENSBTAG00000002332	11.9523	11.9157	12.7895	12.5247	12.3881
ENSBTAG00000002333	10.5944	11.0553	10.9066	10.7197	9.90083
ENSBTAG00000002335	9.49664	9.38012	9.22934	8.96969	9.67893
ENSBTAG00000002336	12.9688	13.1436	12.561	13.0655	12.9757
ENSBTAG00000002340	8.00498	7.73051	7.85083	7.71513	7.55703
ENSBTAG00000002341	10.1748	10.7188	10.4029	10.4859	9.75956
ENSBTAG00000002344	10.5089	11.7042	10.5302	10.9626	11.7504
ENSBTAG00000002345	11.9722	11.5633	11.3373	11.5412	11.6718
ENSBTAG00000002346	10.5738	10.245	9.89448	10.052	10.9561
ENSBTAG00000002347	13.5912	13.9623	13.3948	13.1417	12.1938
ENSBTAG00000002348	13.0532	12.6255	12.447	12.1494	11.5884
ENSBTAG00000002350	14.4274	14.1374	13.9625	14.1257	14.0101
ENSBTAG00000002352	10.3788	10.0186	11.0212	10.6723	12.5251
ENSBTAG00000002356	9.97725	10.2189	10.1862	10.5729	10.4793
ENSBTAG00000002357	12.2461	12.6779	12.6307	12.5774	11.8679
ENSBTAG00000002361	13.6865	13.6201	13.6697	13.8102	13.0652
ENSBTAG00000002363	11.0327	10.9725	10.8023	11.0014	12.188
ENSBTAG00000002367	13.8594	14.2315	14.3569	14.1201	13.825
ENSBTAG00000002368	8.35686	8.31043	8.55959	7.95875	8.68423
ENSBTAG00000002374	11.2202	10.6277	10.897	11.4313	11.8043
ENSBTAG00000002376	12.5619	12.0768	12.1151	12.3571	13.0734
ENSBTAG00000002377	13.0785	12.8936	13.2021	12.8002	12.4785
ENSBTAG00000002378	13.444	13.0158	12.7146	13.4113	14.0073
ENSBTAG00000002381	10.5832	9.87341	10.316	10.169	10.7831
ENSBTAG00000002382	10.5671	10.3254	9.58098	9.79195	10.5474
ENSBTAG00000002385	12.0369	12.1465	11.7731	12.0143	11.5579
ENSBTAG00000002389	13.0636	13.1662	13.1194	12.8784	12.773
ENSBTAG00000002390	14.3812	13.8654	14.2242	14.5234	12.7642
ENSBTAG00000002391	13.7934	14.2883	12.4626	13.2078	14.0231
ENSBTAG00000002392	14.1932	13.5891	13.2978	13.4849	12.5748
ENSBTAG00000002393	10.8263	11.2815	11.2117	10.2423	11.9133
ENSBTAG00000002394	13.153	14.3018	12.7231	12.9287	13.2832
ENSBTAG00000002395	8.72512	8.68053	9.00697	9.01663	9.24401
ENSBTAG00000002398	12.9343	13.0566	13.2653	12.8355	14.041
ENSBTAG00000002401	11.9999	12.1882	11.3952	11.2794	13.6161
ENSBTAG00000002402	10.599	10.0501	9.87718	10.5519	10.2482
ENSBTAG00000002404	14.2445	13.8061	13.6205	11.7841	13.8548
ENSBTAG00000002408	10.5089	10.8603	10.7816	10.7951	10.9043
ENSBTAG00000002411	13.2751	13.3004	13.1574	12.9367	12.5483
ENSBTAG00000002412	12.4593	11.1776	11.4835	11.8307	11.7401
ENSBTAG00000002413	11.5389	10.6716	10.8279	10.8184	10.6487
ENSBTAG00000002414	14.3784	14.1072	13.7225	14.0894	14.3527
ENSBTAG00000002417	11.9091	11.7729	12.234	12.5511	11.8516
ENSBTAG00000002418	14.0452	14.4598	14.3068	14.4137	13.7418
ENSBTAG00000002419	11.0217	10.2835	11.583	11.5871	9.65921
ENSBTAG00000002423	12.6272	12.1163	12.9428	12.8973	12.1202
ENSBTAG00000002425	9.04499	8.6817	8.91649	9.01939	9.65361
ENSBTAG00000002428	11.8992	11.8216	12.9234	12.254	12.7268
ENSBTAG00000002430	14.3028	14.1287	14.951	14.7846	13.3688
ENSBTAG00000002431	13.3995	13.5548	13.6011	13.3511	13.1415
ENSBTAG00000002432	12.2843	13.7459	13.7572	12.9599	13.232
ENSBTAG00000002434	10.7826	11.0171	10.8776	10.9832	10.6784
ENSBTAG00000002435	12.9619	12.3963	11.4166	12.217	13.1518
ENSBTAG00000002440	9.31245	9.60514	9.62601	9.57939	9.86993
ENSBTAG00000002444	12.816	12.603	11.9885	12.3759	12.7099
ENSBTAG00000002447	12.5221	12.8494	12.2726	12.4202	12.7191
ENSBTAG00000002448	11.171	11.0561	11.1537	10.5698	9.22963
ENSBTAG00000002450	9.69309	10.4315	9.7851	9.55817	10.3509
ENSBTAG00000002451	9.30823	9.31007	9.85613	9.50188	11.5814
ENSBTAG00000002452	12.2628	12.0819	12.0112	12.2001	12.0739
ENSBTAG00000002454	11.6212	11.5613	11.371	11.649	12.2464
ENSBTAG00000002455	9.39483	9.40731	9.51915	9.13704	9.13262
ENSBTAG00000002457	12.3018	12.0926	12.8136	12.6245	14.0201
ENSBTAG00000002458	9.67008	10.5029	10.8846	10.4074	10.0096
ENSBTAG00000002460	11.9404	11.5256	11.6564	11.9006	12.5023
ENSBTAG00000002462	10.2525	10.0983	11.2682	10.7027	10.0962
ENSBTAG00000002463	13.404	13.019	14.5584	14.1157	11.8574
ENSBTAG00000002464	9.82629	10.0558	10.9189	9.44332	9.16284
ENSBTAG00000002466	14.2659	13.9516	14.3063	13.8128	14.0403
ENSBTAG00000002467	13.7185	13.3985	13.7907	13.8943	12.938
ENSBTAG00000002468	13.4817	13.6279	13.9539	13.75	13.8959
ENSBTAG00000002469	12.8317	12.5543	12.7459	12.6914	12.7315
ENSBTAG00000002471	12.6459	12.2445	11.5799	11.1658	12.7794
ENSBTAG00000002472	9.3685	9.53642	9.83563	8.70619	10.549
ENSBTAG00000002473	12.788	13.4504	12.0979	12.3083	13.9769
ENSBTAG00000002475	14.3895	13.8037	13.7645	13.7327	13.3777
ENSBTAG00000002476	11.5272	11.564	11.4165	11.6703	10.6468
ENSBTAG00000002478	8.25408	9.68321	7.59585	7.48786	10.4083
ENSBTAG00000002479	12.2791	12.3415	12.2437	12.1588	11.906
ENSBTAG00000002480	10.7694	10.724	10.8705	10.8552	10.2822
ENSBTAG00000002483	8.8047	9.46087	9.42226	9.39726	8.77565
ENSBTAG00000002484	10.9754	10.6221	10.5702	10.6059	11.7428
ENSBTAG00000002485	10.3475	10.0782	9.34924	10.0836	9.9319
ENSBTAG00000002487	12.262	12.1537	12.8439	12.189	11.7657
ENSBTAG00000002489	13.8755	14.274	13.9812	14.2166	13.6761
ENSBTAG00000002490	12.2524	11.6995	12.0164	12.0182	11.4667
ENSBTAG00000002492	11.6056	11.0005	11.2619	11.8315	11.3874
ENSBTAG00000002493	13.3706	13.6453	13.992	13.6398	12.9283
ENSBTAG00000002495	11.8326	11.717	11.5738	11.6197	11.5685
ENSBTAG00000002497	13.3111	13.9945	13.8284	13.5209	13.1571
ENSBTAG00000002500	12.2587	12.3451	12.6598	12.4251	12.0041
ENSBTAG00000002501	13.5582	13.2858	13.7336	13.7516	11.9706
ENSBTAG00000002503	13.7578	13.3369	12.8494	12.9829	12.2676
ENSBTAG00000002504	12.3266	11.5351	11.7726	11.643	11.9477
ENSBTAG00000002507	13.3134	13.2562	13.6394	13.6525	12.9934
ENSBTAG00000002508	14.4028	14.0299	14.2594	13.9336	10.9518
ENSBTAG00000002510	11.67	10.3337	11.7685	12.3269	10.2406
ENSBTAG00000002512	10.2831	10.0402	10.5724	10.2107	9.63313
ENSBTAG00000002515	11.0892	12.394	11.9274	12.0571	11.0331
ENSBTAG00000002516	10.9691	10.4804	10.5146	10.566	10.6899
ENSBTAG00000002520	12.3417	12.1957	12.1581	11.9135	12.1642
ENSBTAG00000002522	14.4251	13.9712	12.952	13.8291	13.8972
ENSBTAG00000002524	11.611	11.846	12.121	11.7956	11.6197
ENSBTAG00000002525	13.3434	13.3454	13.3823	13.2941	13.1945
ENSBTAG00000002526	12.0038	11.3466	12.2662	11.7593	11.7276
ENSBTAG00000002527	10.0502	10.3647	9.89314	10.1768	10.5895
ENSBTAG00000002528	12.317	11.849	12.6587	12.6711	11.8663
ENSBTAG00000002531	14.1921	14.4718	14.4118	14.3092	13.9442
ENSBTAG00000002534	11.8414	11.7662	12.1435	11.8238	12.1157
ENSBTAG00000002539	11.5374	11.1977	10.5003	10.7864	11.6476
ENSBTAG00000002540	13.6318	12.338	12.6956	12.9124	12.2836
ENSBTAG00000002542	12.1076	12.042	12.2248	12.2696	12.1496
ENSBTAG00000002551	9.02687	8.70478	8.72224	8.374	8.03593
ENSBTAG00000002554	14.1863	14.0667	14.0786	13.8835	13.886
ENSBTAG00000002555	12.5173	12.4689	11.5941	12.4415	13.7225
ENSBTAG00000002557	12.07	11.1474	12.2984	11.5757	9.46657
ENSBTAG00000002559	10.7601	11.5239	11.9845	11.2099	11.5243
ENSBTAG00000002561	10.1079	9.93724	9.95539	9.80508	10.7222
ENSBTAG00000002562	12.9093	12.5023	11.8421	12.6633	12.1954
ENSBTAG00000002563	11.2443	12.2316	12.6666	11.6027	11.9888
ENSBTAG00000002564	13.0133	12.1679	9.94551	10.3626	10.1039
ENSBTAG00000002566	11.7987	11.6379	11.2641	11.4161	11.9231
ENSBTAG00000002567	10.4035	10.5084	9.77952	10.4566	10.27
ENSBTAG00000002568	12.7955	12.4888	12.7556	12.8446	13.3962
ENSBTAG00000002570	11.5161	11.228	12.4628	11.8028	10.2235
ENSBTAG00000002571	14.3935	14.2985	14.2935	14.5201	14.349
ENSBTAG00000002573	11.0458	9.87288	10.9185	10.4027	10.2576
ENSBTAG00000002574	12.3226	13.0779	12.8701	12.3574	12.2771
ENSBTAG00000002575	12.5753	11.9231	12.4672	11.8353	13.4074
ENSBTAG00000002576	10.0678	11.3642	9.48353	9.43215	11.1249
ENSBTAG00000002578	12.0764	11.7385	11.546	11.8877	11.0425
ENSBTAG00000002579	12.4456	12.1928	12.2875	12.128	12.3446
ENSBTAG00000002580	13.2109	13.0669	12.4864	12.9609	13.1414
ENSBTAG00000002581	10.2688	10.7393	10.6498	10.7922	10.0765
ENSBTAG00000002582	7.66523	7.50192	7.44229	7.63363	7.48872
ENSBTAG00000002583	14.4588	14.2265	14.2779	14.3669	14.3788
ENSBTAG00000002585	12.6843	12.4596	11.3684	11.6506	11.3637
ENSBTAG00000002586	11.1025	11.6135	12.7785	12.0681	10.6727
ENSBTAG00000002590	11.8761	11.8682	12.3272	12.0299	11.8743
ENSBTAG00000002591	12.8949	12.7346	13.412	13.629	11.8623
ENSBTAG00000002593	12.3166	11.3112	11.8007	11.5323	10.6007
ENSBTAG00000002594	13.4915	13.8909	13.4042	13.5914	13.1895
ENSBTAG00000002600	9.4967	8.9909	9.54048	9.48781	11.5198
ENSBTAG00000002603	9.29021	8.9871	9.50688	9.6525	9.41276
ENSBTAG00000002605	10.0096	10.6284	10.6768	10.623	9.69933
ENSBTAG00000002606	11.4337	10.892	11.9284	11.6825	10.7623
ENSBTAG00000002609	9.39885	9.51936	9.37673	9.5994	9.66879
ENSBTAG00000002610	13.8028	13.6211	14.1194	13.6386	12.5428
ENSBTAG00000002612	9.65526	8.92652	9.47586	9.25882	9.54527
ENSBTAG00000002613	10.6437	10.5366	9.62967	10.4425	10.5238
ENSBTAG00000002614	12.3708	12.2651	12.3731	12.3696	12.4049
ENSBTAG00000002615	11.2877	10.9331	11.5311	11.2956	10.6993
ENSBTAG00000002623	11.7407	11.3281	10.9967	11.5778	12.3192
ENSBTAG00000002624	10.1865	10.6204	10.2996	10.4633	10.3388
ENSBTAG00000002625	10.9183	11.0425	10.8733	10.5529	10.999
ENSBTAG00000002626	9.77182	9.30898	9.31027	9.48033	9.33738
ENSBTAG00000002628	10.7454	10.8053	10.7892	10.4296	9.83935
ENSBTAG00000002630	12.1898	12.4106	12.3406	12.6523	12.1493
ENSBTAG00000002631	10.1622	10.6388	10.4813	11.0929	10.732
ENSBTAG00000002632	11.3794	12.0281	12.0202	12.5631	9.82288
ENSBTAG00000002633	12.8548	13.3059	12.604	12.9501	13.0287
ENSBTAG00000002634	11.387	10.6201	11.1678	11.003	11.2268
ENSBTAG00000002635	9.01548	9.52494	9.32313	9.26761	9.35283
ENSBTAG00000002639	11.9282	12.1694	12.0225	12.3659	11.6484
ENSBTAG00000002640	11.3142	11.1676	11.1356	10.7792	11.4014
ENSBTAG00000002642	11.2057	12.1624	12.0125	11.9195	11.8158
ENSBTAG00000002643	13.1698	13.1115	12.981	12.7985	12.6854
ENSBTAG00000002644	8.97089	8.94424	8.74262	8.89112	8.93863
ENSBTAG00000002645	12.4918	12.7392	12.1495	12.4226	12.5068
ENSBTAG00000002646	13.5495	13.2155	13.6099	13.4456	13.8703
ENSBTAG00000002647	12.4027	12.3209	12.7005	12.4866	12.8414
ENSBTAG00000002648	13.7481	13.7661	14.2769	13.8815	14.1994
ENSBTAG00000002650	12.5777	11.8049	11.727	12.4216	14.1112
ENSBTAG00000002651	9.29553	10.3466	9.45367	9.36297	9.1728
ENSBTAG00000002654	12.9471	13.4724	13.5466	13.5627	12.8073
ENSBTAG00000002657	13.742	13.5108	12.596	12.7351	14.1521
ENSBTAG00000002658	11.2637	10.2631	12.0207	11.3654	9.23923
ENSBTAG00000002663	12.7552	12.4183	11.8157	12.6192	12.9438
ENSBTAG00000002669	10.1988	10.2425	10.6527	11.1229	10.3558
ENSBTAG00000002670	11.7349	12.2716	11.8219	11.5262	12.79
ENSBTAG00000002674	8.02937	7.87411	8.3565	8.732	7.97109
ENSBTAG00000002675	11.9683	11.2547	12.5931	12.4913	10.961
ENSBTAG00000002676	11.0351	10.5162	10.9611	10.9216	10.8606
ENSBTAG00000002678	11.5395	11.7731	11.8911	11.67	11.6652
ENSBTAG00000002680	8.90939	8.75229	8.61198	8.78296	8.39696
ENSBTAG00000002682	7.34703	7.44502	7.69748	7.79052	7.38408
ENSBTAG00000002683	13.697	13.1585	13.8345	13.4344	12.2219
ENSBTAG00000002685	12.1743	11.1423	11.9323	11.8679	10.8584
ENSBTAG00000002687	11.5019	11.678	10.7784	10.9496	10.5943
ENSBTAG00000002688	14.571	14.5649	13.8158	13.4634	12.545
ENSBTAG00000002689	9.6044	9.18765	9.48103	9.57861	9.84065
ENSBTAG00000002690	11.1316	11.0714	11.6429	11.0468	12.1286
ENSBTAG00000002691	13.9734	13.0248	12.2055	12.1092	10.2755
ENSBTAG00000002693	13.5134	13.1508	12.9698	13.2681	13.8979
ENSBTAG00000002695	9.14311	9.1136	8.20187	9.30895	10.1018
ENSBTAG00000002697	12.4725	12.7613	13.1955	13.3786	11.5292
ENSBTAG00000002698	14.6554	14.7246	14.4673	14.483	14.3508
ENSBTAG00000002699	12.3251	11.7375	11.9277	11.9527	10.8275
ENSBTAG00000002700	7.90883	8.44561	8.05376	7.70773	8.14541
ENSBTAG00000002701	8.54497	8.54422	8.35222	7.7747	8.42579
ENSBTAG00000002702	9.88499	12.1993	9.03573	9.34109	11.6379
ENSBTAG00000002703	13.2859	12.8138	13.3824	12.9201	11.3174
ENSBTAG00000002704	9.63942	9.61414	9.67724	9.33989	8.85165
ENSBTAG00000002705	14.5794	14.318	13.7963	14.2243	14.4629
ENSBTAG00000002706	9.18223	9.14836	9.00413	8.60745	9.92023
ENSBTAG00000002707	12.7536	13.1526	13.1952	13.0713	12.2584
ENSBTAG00000002708	10.6063	9.77162	10.63	10.4419	9.99247
ENSBTAG00000002709	13.6535	14.3567	14.2413	14.3148	13.855
ENSBTAG00000002710	10.2959	10.324	9.63808	10.3273	10.9089
ENSBTAG00000002712	12.1413	12.1796	12.5692	12.4785	12.2354
ENSBTAG00000002714	13.1694	12.8539	13.0368	13.1232	11.8918
ENSBTAG00000002715	12.0216	11.4425	12.4608	11.8655	12.5778
ENSBTAG00000002716	10.9893	10.8942	10.6174	9.86447	12.2234
ENSBTAG00000002717	13.3153	12.763	14.2617	13.4405	12.7635
ENSBTAG00000002718	9.77414	10.2137	10.7993	9.85731	9.88059
ENSBTAG00000002719	9.69174	10.3053	9.98945	10.1901	9.54275
ENSBTAG00000002720	11.2857	11.4172	11.618	11.4311	11.1997
ENSBTAG00000002721	11.4418	12.1253	11.7194	12.0184	11.7511
ENSBTAG00000002725	9.81642	9.80367	9.41176	8.93282	10.0551
ENSBTAG00000002726	14.5592	13.9792	14.3356	14.3348	14.3711
ENSBTAG00000002727	11.016	10.6604	10.6944	10.7575	10.672
ENSBTAG00000002728	12.276	12.0608	10.5836	11.452	12.7191
ENSBTAG00000002730	11.8982	11.401	11.9444	11.2162	10.9495
ENSBTAG00000002734	10.5487	10.5748	10.9154	10.512	11.1959
ENSBTAG00000002735	12.5534	12.3171	12.489	12.3319	12.0981
ENSBTAG00000002736	12.4245	11.9927	11.7025	12.0238	12.6992
ENSBTAG00000002738	14.4234	14.567	14.7982	14.7132	13.5431
ENSBTAG00000002742	11.6638	11.6323	12.0604	11.37	11.3882
ENSBTAG00000002743	11.2019	10.5803	11.1645	11.3502	11.6203
ENSBTAG00000002744	13.5746	13.6017	13.8955	14.0809	12.2042
ENSBTAG00000002746	11.6037	11.3684	12.2797	12.1133	11.7982
ENSBTAG00000002748	12.6227	12.1859	12.7587	12.6596	11.7519
ENSBTAG00000002749	11.6311	12.7558	12.2693	12.0969	11.3392
ENSBTAG00000002750	12.041	12.4037	12.0009	12.4118	13.1842
ENSBTAG00000002755	12.6522	12.4831	13.1681	12.6178	11.5828
ENSBTAG00000002756	10.4691	10.2554	9.78795	10.2599	10.7839
ENSBTAG00000002758	9.02173	9.09869	9.4409	8.08318	10.8562
ENSBTAG00000002763	11.0101	11.1727	11.0597	11.1677	10.8334
ENSBTAG00000002767	11.8661	12.3056	12.6599	12.0105	12.314
ENSBTAG00000002768	13.7449	13.7366	13.6412	13.8598	13.7195
ENSBTAG00000002769	11.5045	11.1939	11.4089	11.3077	11.3166
ENSBTAG00000002770	13.908	13.9052	13.1386	13.5978	14.1761
ENSBTAG00000002772	10.5984	9.88888	10.1597	9.81513	10.4143
ENSBTAG00000002774	10.9616	10.761	11.0214	11.0532	11.0369
ENSBTAG00000002778	13.588	12.8578	13.4912	13.4804	13.5975
ENSBTAG00000002779	8.72179	9.22208	9.24495	9.40652	8.80951
ENSBTAG00000002781	11.639	11.7419	11.1379	11.5845	11.6859
ENSBTAG00000002782	9.5302	9.01004	8.69384	8.83716	8.68307
ENSBTAG00000002783	13.1703	13.0052	13.4458	12.9984	12.4625
ENSBTAG00000002785	10.0824	10.708	11.0045	11.0753	9.68913
ENSBTAG00000002788	10.8463	11.2399	11.3453	11.2248	9.50941
ENSBTAG00000002790	9.00476	9.47611	9.73245	9.00269	9.9189
ENSBTAG00000002791	13.67	13.4436	13.0916	13.7318	13.5415
ENSBTAG00000002792	12.3234	12.2324	12.2075	12.1655	12.4421
ENSBTAG00000002795	11.9539	12.1882	11.851	12.1421	12.1161
ENSBTAG00000002796	14.5321	14.5915	14.3741	14.5724	14.4475
ENSBTAG00000002798	11.512	10.4598	11.2016	10.9546	10.6059
ENSBTAG00000002799	13.2571	13.2396	12.5756	13.2576	13.2065
ENSBTAG00000002804	10.3672	10.2348	9.9787	10.2761	9.66333
ENSBTAG00000002808	12.9126	12.4078	13.3281	13.1956	12.7632
ENSBTAG00000002809	10.7275	10.5782	10.1217	10.1094	11.3506
ENSBTAG00000002813	12.7353	12.6254	13.0874	13.3876	12.1848
ENSBTAG00000002816	9.28287	9.18364	8.33977	8.35566	8.4681
ENSBTAG00000002817	12.2327	12.3974	12.4158	12.7167	11.4551
ENSBTAG00000002820	13.3836	13.0065	13.7109	13.226	13.1281
ENSBTAG00000002821	10.9302	11.1138	10.5924	11.017	11.1205
ENSBTAG00000002823	11.6642	11.5029	11.7352	11.7697	11.6944
ENSBTAG00000002824	9.8329	9.32075	9.23197	9.70556	10.278
ENSBTAG00000002826	10.1494	10.7837	9.54762	10.269	10.8813
ENSBTAG00000002828	12.0741	12.1175	12.2164	12.016	11.2734
ENSBTAG00000002829	13.7878	13.1453	13.8264	13.5506	12.9623
ENSBTAG00000002830	11.6537	11.4425	11.179	11.1043	11.5303
ENSBTAG00000002831	7.12291	8.68934	8.9168	8.73546	7.46936
ENSBTAG00000002833	11.5155	11.1857	11.5301	11.3213	10.2998
ENSBTAG00000002834	9.93899	10.0808	10.5211	9.27518	11.0798
ENSBTAG00000002835	10.1971	10.1179	10.1595	10.8141	13.7
ENSBTAG00000002836	11.2793	10.4843	11.0097	10.887	11.2845
ENSBTAG00000002837	12.0063	11.7728	11.2159	11.949	12.4034
ENSBTAG00000002842	12.9679	12.9646	11.8643	11.9816	13.5052
ENSBTAG00000002843	10.4979	10.6401	11.4094	10.7566	9.75999
ENSBTAG00000002844	10.5878	10.6711	10.6865	10.3344	9.63262
ENSBTAG00000002845	12.7071	12.1979	12.0147	12.5297	11.098
ENSBTAG00000002846	8.2626	8.18185	8.357	8.40907	8.26339
ENSBTAG00000002847	10.1679	9.67399	9.32776	9.56982	9.26029
ENSBTAG00000002848	12.4141	12.9912	11.849	11.6909	13.2689
ENSBTAG00000002849	12.5654	12.4192	12.3016	12.1648	13.0692
ENSBTAG00000002853	12.3111	11.9156	11.4621	12.2183	13.0244
ENSBTAG00000002854	11.0613	12.0214	12.1366	12.107	12.0631
ENSBTAG00000002858	14.5216	14.2194	14.2243	14.2843	13.1357
ENSBTAG00000002859	10.422	10.1107	9.67386	10.1691	10.7444
ENSBTAG00000002863	10.2854	10.3751	11.464	11.0147	11.7294
ENSBTAG00000002866	9.01297	8.79556	9.18296	9.30964	8.95393
ENSBTAG00000002869	11.055	10.7173	11.283	10.6723	11.247
ENSBTAG00000002871	14.1871	13.3505	14.0825	14.0569	12.4303
ENSBTAG00000002874	13.4552	13.1716	12.6361	13.042	13.8137
ENSBTAG00000002878	9.37727	10.1949	7.9243	8.17479	8.25233
ENSBTAG00000002879	10.6531	10.0991	10.5843	10.2995	10.4026
ENSBTAG00000002880	13.5185	13.5899	12.967	13.2064	13.1939
ENSBTAG00000002881	12.2171	12.9219	12.6855	11.594	13.2546
ENSBTAG00000002882	13.7193	13.5401	12.8375	13.5401	14.4767
ENSBTAG00000002883	9.34574	9.37174	9.561	9.12612	9.5775
ENSBTAG00000002885	8.25288	8.11257	8.74845	8.72754	8.24444
ENSBTAG00000002890	12.5517	11.9457	12.5079	12.587	12.3331
ENSBTAG00000002891	11.7192	12.0738	11.8195	11.7378	10.738
ENSBTAG00000002895	9.87966	10.2689	9.96537	9.74505	9.84028
ENSBTAG00000002896	12.1009	11.8999	11.6288	11.7627	11.4905
ENSBTAG00000002898	11.9136	11.266	10.7457	11.4356	12.6787
ENSBTAG00000002904	9.0631	9.17064	9.08001	8.99814	9.81425
ENSBTAG00000002907	13.3174	13.2743	13.1233	13.1289	13.3268
ENSBTAG00000002910	14.4204	14.2655	13.6719	14.1555	14.685
ENSBTAG00000002912	11.668	12.3605	12.3432	12.1541	12.2936
ENSBTAG00000002914	11.9684	12.2784	12.1349	11.4554	10.2684
ENSBTAG00000002915	8.80184	8.28678	7.73939	8.00674	8.77944
ENSBTAG00000002917	11.7608	12.9168	11.549	11.4301	12.3145
ENSBTAG00000002918	8.42222	8.22885	7.58649	7.33399	8.82586
ENSBTAG00000002920	11.7792	11.3526	11.1587	11.1818	12.0187
ENSBTAG00000002921	12.3462	12.6141	12.3805	12.4285	13.1423
ENSBTAG00000002923	11.5622	12.3589	12.1342	12.0132	11.7943
ENSBTAG00000002924	11.6557	12.1384	12.1603	12.0725	11.7152
ENSBTAG00000002928	12.7209	13.2026	12.7518	12.7096	12.5749
ENSBTAG00000002929	10.2095	10.291	10.0196	10.1392	9.89372
ENSBTAG00000002935	10.9413	11.2841	10.6998	11.2921	10.7535
ENSBTAG00000002936	12.087	12.2787	11.6971	11.9588	12.4265
ENSBTAG00000002937	12.3378	13.0639	12.7387	13.2577	12.4172
ENSBTAG00000002938	10.3327	10.3924	10.3709	10.7005	10.5627
ENSBTAG00000002941	8.96688	8.88595	9.34645	9.57373	9.04189
ENSBTAG00000002942	13.5154	13.3552	13.3245	13.3096	14.0329
ENSBTAG00000002944	14.2786	14.3129	14.7306	14.4539	14.092
ENSBTAG00000002947	8.87016	9.61584	9.85395	9.60812	9.94624
ENSBTAG00000002948	10.7627	10.1964	10.645	10.7925	10.5266
ENSBTAG00000002951	7.57886	7.60521	6.93335	7.07599	7.40835
ENSBTAG00000002952	10.7816	10.7475	10.3992	10.7074	11.7023
ENSBTAG00000002953	12.0985	11.5709	12.31	12.119	12.0548
ENSBTAG00000002954	10.6591	10.3008	10.5048	10.558	9.9262
ENSBTAG00000002957	11.3411	11.2419	11.3929	11.4357	11.8666
ENSBTAG00000002959	10.6572	10.6762	9.9664	10.465	11.2268
ENSBTAG00000002960	11.4632	11.4714	11.3204	11.1076	10.3332
ENSBTAG00000002963	10.2133	10.5372	10.3443	10.0135	10.4899
ENSBTAG00000002965	7.58654	7.75984	7.42605	7.57495	7.3867
ENSBTAG00000002966	11.9826	12.0881	12.1709	12.3915	12.5391
ENSBTAG00000002967	12.1996	11.7205	13.7776	12.5427	10.8495
ENSBTAG00000002970	11.7758	11.7634	11.8103	11.9307	11.8547
ENSBTAG00000002971	12.2374	11.886	12.7836	12.4083	12.4808
ENSBTAG00000002972	11.9379	11.8473	11.2159	11.4575	12.2569
ENSBTAG00000002973	11.683	11.9597	12.0285	11.3614	12.826
ENSBTAG00000002976	8.86786	8.88442	8.70849	8.67798	8.80162
ENSBTAG00000002977	9.16472	9.38536	9.13381	8.84238	11.4409
ENSBTAG00000002978	9.62022	9.48668	9.85	9.48036	9.09354
ENSBTAG00000002979	9.97776	10.4901	10.1247	9.43003	9.95121
ENSBTAG00000002980	12.7952	12.3505	11.0796	11.0263	10.2837
ENSBTAG00000002981	14.0207	13.6407	13.0485	13.7471	14.062
ENSBTAG00000002983	12.5145	12.9419	12.8017	12.7495	11.5222
ENSBTAG00000002985	12.3399	12.2375	12.1606	12.0178	13.005
ENSBTAG00000002995	12.6856	12.7623	12.8582	12.846	13.0362
ENSBTAG00000002998	10.6523	10.2594	9.77241	10.202	11.4731
ENSBTAG00000002999	13.1261	13.2405	13.4932	13.0448	14.1279
ENSBTAG00000003001	14.3739	14.085	14.375	14.2724	13.7847
ENSBTAG00000003002	10.7366	10.8612	10.9795	10.7068	12.2786
ENSBTAG00000003006	13.4017	12.9551	12.1649	13.2506	14.4425
ENSBTAG00000003012	10.4039	10.1331	9.58516	10.0644	10.645
ENSBTAG00000003014	12.4536	11.9727	12.4618	12.1125	11.664
ENSBTAG00000003015	10.565	9.78049	10.2533	10.121	10.5192
ENSBTAG00000003016	11.2476	11.5949	11.2879	11.6525	10.8516
ENSBTAG00000003017	8.59052	8.88579	8.7802	8.54785	8.90639
ENSBTAG00000003018	14.6131	14.4133	14.4553	14.508	13.9729
ENSBTAG00000003020	11.793	13.5079	12.9058	12.9727	12.1995
ENSBTAG00000003021	10.6781	10.2092	9.19509	10.3013	11.4038
ENSBTAG00000003022	8.50897	8.70717	8.88363	8.02602	9.40203
ENSBTAG00000003025	11.371	11.4991	11.2753	11.5059	12.1841
ENSBTAG00000003026	12.6184	13.3335	12.8394	13.1167	12.7349
ENSBTAG00000003027	7.15836	7.18419	7.33473	7.23486	7.19983
ENSBTAG00000003030	12.1524	12.5796	12.7766	12.5431	12.1053
ENSBTAG00000003033	11.5376	11.6765	11.3856	11.0383	12.5719
ENSBTAG00000003034	14.5745	13.8258	12.6961	13.901	14.7382
ENSBTAG00000003035	10.301	9.85489	10.6206	10.9926	10.6161
ENSBTAG00000003036	12.3022	11.7455	11.4182	11.6671	10.6104
ENSBTAG00000003039	11.3593	11.5953	11.7359	11.9288	11.4751
ENSBTAG00000003040	12.9923	13.0287	13.2224	12.9207	13.0226
ENSBTAG00000003043	14.4926	14.2244	14.2206	14.2553	13.8817
ENSBTAG00000003044	12.4193	12.0634	11.4354	11.0972	12.5271
ENSBTAG00000003045	11.9586	11.6289	12.6475	12.238	12.1074
ENSBTAG00000003049	12.1094	12.2038	12.5273	12.2838	13.1494
ENSBTAG00000003051	11.2818	10.9486	11.2615	11.3288	10.7854
ENSBTAG00000003052	13.9264	13.7002	13.4598	13.6415	14.2524
ENSBTAG00000003058	13.1306	13.1723	13.8769	13.3671	12.8023
ENSBTAG00000003059	13.25	12.6869	12.6887	12.8568	12.9037
ENSBTAG00000003060	11.0821	10.8307	11.6869	10.9475	10.7219
ENSBTAG00000003061	10.2162	10.5733	10.4944	10.2884	10.6221
ENSBTAG00000003062	14.0834	14.1855	13.5696	13.7577	14.4591
ENSBTAG00000003063	12.4773	12.1926	11.5867	9.33296	11.1128
ENSBTAG00000003064	10.4319	10.4459	11.8782	11.5465	11.586
ENSBTAG00000003066	12.269	11.48	12.8542	12.3933	13.1605
ENSBTAG00000003067	13.6542	13.6049	14.7076	13.7626	12.4588
ENSBTAG00000003068	14.6172	14.6214	14.7492	14.6193	13.0955
ENSBTAG00000003069	12.5094	11.9915	12.1725	11.9109	12.0331
ENSBTAG00000003072	12.9597	12.7856	13.4566	13.1178	13.6626
ENSBTAG00000003073	8.98021	8.90628	8.241	8.74823	8.94624
ENSBTAG00000003074	8.2737	8.42531	7.44491	7.66716	8.38159
ENSBTAG00000003075	11.0147	11.2054	10.1049	10.3296	11.7474
ENSBTAG00000003076	10.4855	10.3918	10.4704	9.87314	12.2694
ENSBTAG00000003077	11.0074	10.8884	10.7232	10.6767	11.3771
ENSBTAG00000003078	9.25762	10.2572	10.5997	10.0783	9.43539
ENSBTAG00000003079	13.598	13.5942	13.1572	13.4678	14.4917
ENSBTAG00000003081	11.3966	11.8304	11.93	11.9762	12.2638
ENSBTAG00000003083	13.1545	14.1031	13.7415	13.5001	13.5211
ENSBTAG00000003084	11.7639	11.9541	11.5809	11.3679	11.9389
ENSBTAG00000003087	10.424	9.73551	11.159	9.11298	9.33346
ENSBTAG00000003089	9.41463	9.08539	10.0577	10.2818	8.94415
ENSBTAG00000003090	9.35464	9.67666	9.5026	9.11995	9.49604
ENSBTAG00000003092	11.0178	10.9157	11.6845	11.2552	11.1839
ENSBTAG00000003094	11.9643	11.8659	11.6894	12.2228	11.858
ENSBTAG00000003097	8.94653	9.70356	10.0216	9.57874	9.42279
ENSBTAG00000003098	12.0701	11.7112	12.1981	11.7317	11.1215
ENSBTAG00000003100	10.5934	10.6587	10.6824	11.0522	10.4762
ENSBTAG00000003101	10.5282	10.6911	9.93553	10.1592	10.9942
ENSBTAG00000003109	14.3555	14.2734	14.6568	14.3006	14.3522
ENSBTAG00000003111	13.5821	13.4385	12.9648	13.432	13.9437
ENSBTAG00000003112	14.0273	13.4277	13.9335	13.669	12.6386
ENSBTAG00000003113	10.4993	10.8208	10.8016	11.2224	10.725
ENSBTAG00000003114	11.1356	10.7814	10.499	10.3646	10.6912
ENSBTAG00000003115	14.0784	13.9955	13.4206	13.5271	14.4391
ENSBTAG00000003120	10.7358	11.6633	10.9516	10.1887	9.04822
ENSBTAG00000003124	11.0724	11.0472	11.8051	11.287	11.1081
ENSBTAG00000003126	10.1456	10.6139	10.3373	10.3507	9.76069
ENSBTAG00000003128	10.4926	10.2469	10.0512	9.94515	10.4943
ENSBTAG00000003130	11.7841	12.0901	11.8271	12.1289	12.2756
ENSBTAG00000003134	14.304	14.5509	14.3602	14.4217	13.7665
ENSBTAG00000003137	8.31404	8.78986	8.84925	8.85435	8.4383
ENSBTAG00000003140	10.0323	9.92063	9.83918	9.98177	10.7195
ENSBTAG00000003143	10.2367	9.69749	10.7829	10.235	9.72846
ENSBTAG00000003144	10.0576	10.2727	10.272	10.356	10.3907
ENSBTAG00000003147	11.934	11.6782	13.2692	11.6666	12.2145
ENSBTAG00000003148	12.5985	12.9193	12.7987	12.5265	13.3711
ENSBTAG00000003151	12.1234	11.4095	11.8486	11.868	12.6054
ENSBTAG00000003152	10.9789	10.5317	11.9368	11.0738	11.9597
ENSBTAG00000003155	13.3482	13.7631	14.5209	14.0901	14.0472
ENSBTAG00000003161	11.4904	10.3655	11.2821	11.2408	11.5384
ENSBTAG00000003162	11.6512	10.7954	13.0845	12.0572	10.9315
ENSBTAG00000003163	10.7474	10.9538	10.567	10.5456	11.5293
ENSBTAG00000003165	10.6581	11.3148	11.1359	10.6527	11.1114
ENSBTAG00000003166	14.587	14.2952	14.0658	14.365	14.4157
ENSBTAG00000003168	12.863	11.9614	12.0072	12.3007	12.4299
ENSBTAG00000003169	11.359	12.0378	11.7379	12.0101	11.0781
ENSBTAG00000003171	11.5546	11.5507	10.6997	11.0701	12.6638
ENSBTAG00000003172	9.82407	9.97639	9.1586	9.64537	10.2888
ENSBTAG00000003174	11.406	10.7888	11.6032	11.064	10.4042
ENSBTAG00000003176	12.4101	12.2636	11.9178	12.7253	11.9595
ENSBTAG00000003177	12.581	12.5697	12.9746	12.4735	11.1516
ENSBTAG00000003178	9.6653	9.2199	9.42994	9.54595	9.51143
ENSBTAG00000003180	11.3998	12.1145	12.3697	12.632	11.0209
ENSBTAG00000003183	11.4251	11.1686	10.3377	10.2943	11.5518
ENSBTAG00000003184	10.6694	10.4094	10.6678	10.8648	10.2298
ENSBTAG00000003185	12.09	11.2915	11.7432	11.3794	11.1885
ENSBTAG00000003186	9.94734	10.6059	10.7089	10.4166	10.2873
ENSBTAG00000003189	13.3395	13.0994	13.0166	13.1437	12.2625
ENSBTAG00000003191	13.7928	13.134	12.5895	13.4568	10.4612
ENSBTAG00000003192	10.3688	11.2254	11.2959	11.1246	10.0184
ENSBTAG00000003193	8.87213	8.39442	8.44353	8.38222	8.50243
ENSBTAG00000003196	10.339	10.3793	9.87863	10.4794	11.5086
ENSBTAG00000003199	10.9393	11.5935	11.608	11.4188	10.7474
ENSBTAG00000003200	10.9254	11.9082	11.8659	12.1489	10.8156
ENSBTAG00000003201	13.3751	14.2252	14.3246	14.0989	13.0398
ENSBTAG00000003202	10.3353	11.1854	10.8013	10.9197	10.0793
ENSBTAG00000003208	11.2193	11.4424	11.6388	11.2757	11.084
ENSBTAG00000003209	12.8479	11.6061	12.393	12.9497	12.7072
ENSBTAG00000003212	12.8328	11.3494	11.0069	12.9111	14.2577
ENSBTAG00000003215	10.4313	10.2307	9.01776	9.23829	9.67324
ENSBTAG00000003217	14.1973	13.9406	13.3515	13.4416	13.2955
ENSBTAG00000003218	13.0672	12.5768	12.5279	12.5919	13.5424
ENSBTAG00000003219	9.54012	10.6556	8.95441	9.01385	10.7981
ENSBTAG00000003220	12.8213	13.122	12.613	12.9063	11.486
ENSBTAG00000003221	11.7964	11.34	11.1052	11.2509	11.7435
ENSBTAG00000003222	12.3642	12.4463	13.0563	12.4858	12.5642
ENSBTAG00000003225	11.7566	12.2501	12.5667	11.456	12.0898
ENSBTAG00000003229	13.924	13.7627	14.4436	14.5038	14.8136
ENSBTAG00000003231	10.1184	10.795	10.9794	10.8478	12.3158
ENSBTAG00000003235	10.8737	11.5358	11.3652	11.1342	11.5078
ENSBTAG00000003236	10.5889	11.2611	11.2315	11.3942	9.95263
ENSBTAG00000003237	13.3384	12.9569	11.8107	12.2334	13.0897
ENSBTAG00000003238	12.4263	12.8055	12.5554	12.818	11.6604
ENSBTAG00000003239	9.48675	9.27197	9.88685	9.71842	9.24883
ENSBTAG00000003242	10.7983	10.5872	10.6455	10.5217	10.6556
ENSBTAG00000003245	10.0683	9.26695	10.3493	10.0887	9.48402
ENSBTAG00000003253	12.0925	12.0747	12.2564	12.5323	13.2984
ENSBTAG00000003255	12.36	12.2564	11.3498	12.1695	12.6093
ENSBTAG00000003256	9.85187	9.48218	9.55632	9.71408	10.289
ENSBTAG00000003257	10.6089	9.62795	9.21534	9.45905	9.06834
ENSBTAG00000003259	10.3828	9.96097	10.4538	10.0657	10.0164
ENSBTAG00000003263	13.0249	12.3253	13.5494	13.2026	12.5827
ENSBTAG00000003264	12.171	11.7583	12.9938	12.6467	13.0645
ENSBTAG00000003265	13.9625	13.642	12.986	13.1891	12.3168
ENSBTAG00000003267	10.4381	10.3461	10.6801	11.305	10.343
ENSBTAG00000003268	11.4948	11.2693	11.1543	10.8095	11.5207
ENSBTAG00000003275	9.55798	9.34629	9.20728	9.84272	9.77948
ENSBTAG00000003276	10.8631	11.4127	12.4526	11.2572	11.4339
ENSBTAG00000003279	13.6362	13.228	14.4812	13.9015	11.6354
ENSBTAG00000003280	10.5252	11.1201	10.7086	9.92692	10.7842
ENSBTAG00000003288	11.4664	12.233	12.1646	7.17825	13.0034
ENSBTAG00000003289	10.7791	11.7916	11.679	11.6251	10.4236
ENSBTAG00000003290	11.0719	10.7505	10.334	10.3152	10.8451
ENSBTAG00000003291	11.0171	11.1345	11.4666	11.2839	10.9856
ENSBTAG00000003294	13.7508	13.3473	13.0382	13.1754	13.8371
ENSBTAG00000003295	11.1542	11.6836	11.3194	11.2241	11.1918
ENSBTAG00000003296	8.84418	8.93488	9.01611	8.89428	8.92021
ENSBTAG00000003297	10.9027	11.7545	11.3074	10.9714	12.3129
ENSBTAG00000003298	11.304	11.0127	11.4575	11.9028	10.9532
ENSBTAG00000003299	7.8173	7.4679	7.57952	7.47292	7.60351
ENSBTAG00000003300	14.5247	14.2391	14.1522	14.4885	14.3936
ENSBTAG00000003303	12.033	11.7586	12.7495	12.1723	10.9167
ENSBTAG00000003305	12.6694	12.9897	12.2389	12.9745	12.5728
ENSBTAG00000003307	12.8322	12.1106	13.5549	13.1507	12.1445
ENSBTAG00000003312	10.5734	9.94542	9.1168	9.90858	9.9614
ENSBTAG00000003313	10.1947	11.1108	10.6132	10.7099	10.0426
ENSBTAG00000003314	8.72929	8.82848	9.09023	8.7584	8.85753
ENSBTAG00000003315	10.6992	10.3338	10.8227	10.8634	11.5233
ENSBTAG00000003316	14.2098	13.8491	13.3884	13.872	14.5476
ENSBTAG00000003319	9.95697	10.8197	10.5581	10.1572	9.36457
ENSBTAG00000003321	9.80235	10.193	10.5368	10.6108	9.1645
ENSBTAG00000003322	11.0281	11.1513	11.6731	10.9669	10.2968
ENSBTAG00000003323	10.5749	10.6379	10.5279	10.4649	10.8471
ENSBTAG00000003325	11.5939	11.9655	11.6848	10.9182	13.0812
ENSBTAG00000003326	8.76027	8.69876	8.90694	8.69427	8.68566
ENSBTAG00000003328	11.3725	11.8974	11.79	11.8426	12.3529
ENSBTAG00000003329	13.2894	12.5857	12.1642	12.9698	13.4546
ENSBTAG00000003330	13.2711	12.9945	13.1607	13.6443	13.0071
ENSBTAG00000003332	12.9049	12.5371	12.1436	12.9479	12.5431
ENSBTAG00000003334	9.63976	10.0757	9.89879	9.95811	9.83431
ENSBTAG00000003335	12.1575	12.5739	12.5334	12.2359	13.0395
ENSBTAG00000003336	11.9672	12.1126	12.3965	11.6529	12.1207
ENSBTAG00000003338	10.0643	9.94913	10.7372	10.3217	10.1366
ENSBTAG00000003339	8.71521	9.04055	9.09345	8.38284	11.1971
ENSBTAG00000003340	11.6371	11.3122	12.1688	11.3909	9.80763
ENSBTAG00000003341	9.69739	9.41538	10.2692	10.4353	8.80453
ENSBTAG00000003342	11.8365	11.0827	11.9665	11.4303	11.4915
ENSBTAG00000003345	14.1352	14.2051	13.8432	14.3284	13.4123
ENSBTAG00000003353	9.47413	10.0423	8.54143	8.71575	10.0118
ENSBTAG00000003354	12.7975	13.24	12.7308	12.828	13.0845
ENSBTAG00000003358	12.1318	11.8371	12.7635	12.5006	12.6768
ENSBTAG00000003359	11.3234	11.369	11.5314	11.3284	11.0281
ENSBTAG00000003361	12.0793	12.3538	12.1892	12.1413	12.1747
ENSBTAG00000003362	14.1949	13.6451	13.9307	14.0431	14.5299
ENSBTAG00000003365	8.97985	8.99758	9.80078	8.45995	9.98812
ENSBTAG00000003366	8.50245	8.67205	8.91196	8.84667	9.24428
ENSBTAG00000003367	7.2541	7.39648	7.31386	7.20452	7.36704
ENSBTAG00000003369	9.67954	10.3019	9.24018	9.37151	8.91862
ENSBTAG00000003370	14.2546	14.2636	14.1768	14.4737	14.4823
ENSBTAG00000003371	11.8598	12.2551	12.5799	12.3913	11.3558
ENSBTAG00000003375	8.2512	8.29894	8.71401	8.48098	9.76194
ENSBTAG00000003378	9.81756	9.44928	9.6369	9.36207	11.8894
ENSBTAG00000003381	10.8066	10.5502	10.0365	10.4185	10.7888
ENSBTAG00000003384	8.8709	8.88599	8.97068	9.1378	8.98596
ENSBTAG00000003386	11.6564	10.8708	11.9969	11.1896	11.0716
ENSBTAG00000003387	10.5128	11.066	11.2577	11.3533	10.5197
ENSBTAG00000003388	11.8536	11.7708	12.5356	12.164	11.8366
ENSBTAG00000003390	13.3662	12.6588	13.1383	13.0211	13.0454
ENSBTAG00000003392	13.3586	12.1842	12.0746	10.1558	8.81631
ENSBTAG00000003394	9.81481	11.5028	9.08704	10.4823	10.5381
ENSBTAG00000003395	11.6646	11.4903	11.628	11.6094	11.4159
ENSBTAG00000003396	9.89057	9.25936	10.0504	9.7973	8.79001
ENSBTAG00000003397	10.5515	10.7812	10.2969	10.4439	10.8
ENSBTAG00000003398	13.4037	10.9294	10.8565	10.4627	9.17094
ENSBTAG00000003399	13.5223	12.9182	12.9982	13.4614	13.2313
ENSBTAG00000003401	12.6714	12.3898	13.0192	12.2928	11.3287
ENSBTAG00000003404	9.08562	9.81729	10.2213	9.54065	9.38793
ENSBTAG00000003405	14.5723	14.4207	14.4949	14.3343	14.3837
ENSBTAG00000003407	11.897	10.7899	11.1158	11.3207	11.6365
ENSBTAG00000003408	11.078	11.4717	11.1595	11.5668	11.3549
ENSBTAG00000003409	11.6524	11.6754	12.3665	11.6349	9.98329
ENSBTAG00000003410	12.9312	12.259	11.6375	12.4276	13.7301
ENSBTAG00000003414	9.85532	9.98608	10.5235	9.85318	10.9455
ENSBTAG00000003415	12.387	11.29	12.4822	12.3033	11.4029
ENSBTAG00000003417	13.1134	12.5113	13.2732	13.4585	12.7501
ENSBTAG00000003418	12.2818	12.3629	11.8369	12.7258	12.2539
ENSBTAG00000003419	11.1861	11.2409	10.9772	11.3504	10.9147
ENSBTAG00000003421	12.0862	12.2824	11.9235	11.7226	12.5307
ENSBTAG00000003422	12.4092	11.6799	12.3479	12.1497	12.0782
ENSBTAG00000003423	13.6155	13.2571	13.5134	13.5514	13.3894
ENSBTAG00000003424	12.847	12.6042	13.4731	12.9484	13.2886
ENSBTAG00000003425	12.2094	11.9964	12.2298	12.783	11.7554
ENSBTAG00000003430	11.2082	11.0983	10.1507	10.8287	11.7433
ENSBTAG00000003434	12.9951	12.6588	12.3532	13.0084	12.5565
ENSBTAG00000003436	10.2479	10.4168	10.4661	10.2322	10.2172
ENSBTAG00000003438	12.4673	12.4326	11.6282	12.3934	13.0779
ENSBTAG00000003439	11.3487	11.6697	11.5572	11.3201	11.262
ENSBTAG00000003440	8.74366	9.13684	8.94018	8.98795	9.25306
ENSBTAG00000003443	12.0631	11.7156	10.5567	10.3541	9.8301
ENSBTAG00000003444	8.2785	8.52122	8.98047	8.56069	9.72351
ENSBTAG00000003447	11.1301	11.2026	11.5052	11.4222	11.0368
ENSBTAG00000003449	10.989	10.9034	10.5437	10.5124	10.8143
ENSBTAG00000003454	11.1541	11.0256	10.4629	10.9729	11.3803
ENSBTAG00000003455	9.69997	9.67028	9.75456	9.16826	10.1001
ENSBTAG00000003456	8.65724	8.91746	8.65927	8.7722	9.0148
ENSBTAG00000003457	11.9057	11.6775	10.6358	10.7829	12.4441
ENSBTAG00000003458	11.7339	11.9556	11.0523	11.6289	12.2253
ENSBTAG00000003460	11.7923	10.8923	11.9529	11.5501	10.9601
ENSBTAG00000003462	10.761	10.8551	11.0438	11.0105	10.6878
ENSBTAG00000003465	10.1011	9.64505	9.90107	9.73973	9.65409
ENSBTAG00000003467	11.164	12.1128	12.3567	12.2452	10.7824
ENSBTAG00000003469	12.6065	12.5659	12.9497	12.6406	12.6844
ENSBTAG00000003470	14.0659	14.158	14.5874	14.3242	10.8581
ENSBTAG00000003474	11.9758	11.4959	10.2618	11.0615	10.3374
ENSBTAG00000003476	12.5628	12.9928	12.4354	12.8367	12.1951
ENSBTAG00000003479	8.57979	9.02623	8.89088	8.16797	8.62099
ENSBTAG00000003483	10.37	10.6352	10.6631	10.4202	10.7501
ENSBTAG00000003484	12.5164	12.0745	12.5596	12.5809	13.0488
ENSBTAG00000003489	11.3097	10.3205	9.89812	10.6059	10.899
ENSBTAG00000003490	12.7068	11.1391	13.4362	13.2073	10.643
ENSBTAG00000003494	10.6544	11.3421	11.3439	10.8559	10.8149
ENSBTAG00000003495	10.3994	10.6324	10.5208	10.3812	10.2615
ENSBTAG00000003496	11.4863	11.3391	11.8509	11.6135	11.1698
ENSBTAG00000003498	10.3566	10.9363	10.6528	10.8669	9.64409
ENSBTAG00000003499	11.7285	12.0855	12.2435	12.1	11.0493
ENSBTAG00000003500	14.1903	13.9103	14.2425	13.9831	13.3654
ENSBTAG00000003501	9.74897	9.62396	9.88537	9.56846	9.41603
ENSBTAG00000003502	12.4662	12.1232	12.7213	12.4457	10.4298
ENSBTAG00000003503	8.0946	8.52167	9.06023	7.78474	7.94906
ENSBTAG00000003504	11.4525	11.2845	11.4063	11.4536	11.8958
ENSBTAG00000003505	11.4091	10.706	9.70872	9.58128	11.8716
ENSBTAG00000003506	10.0444	9.92752	10.313	10.1562	9.88184
ENSBTAG00000003508	9.77365	9.71694	9.87228	9.68163	10.2273
ENSBTAG00000003509	10.8036	11.303	11.4353	11.4098	10.9499
ENSBTAG00000003510	10.3333	11.375	10.5454	10.481	11.0923
ENSBTAG00000003511	12.717	12.6333	13.7752	13.7662	11.6486
ENSBTAG00000003512	11.2085	10.7656	10.5647	10.6193	11.4353
ENSBTAG00000003514	9.14633	9.13873	9.68885	9.87132	10.8692
ENSBTAG00000003515	11.7975	11.5107	10.8382	14.0364	11.2217
ENSBTAG00000003516	14.2505	14.3199	14.3374	14.4279	14.2076
ENSBTAG00000003519	10.0916	10.0752	10.1988	10.0162	11.8045
ENSBTAG00000003521	9.86638	9.3736	9.81705	9.51471	9.4544
ENSBTAG00000003523	13.6047	14.0707	14.1759	14.0271	13.9378
ENSBTAG00000003525	14.3783	13.4823	12.9721	13.1897	12.8158
ENSBTAG00000003526	11.7114	11.412	10.8066	11.0788	11.7401
ENSBTAG00000003527	9.32314	9.76155	9.89264	9.66904	9.69398
ENSBTAG00000003529	13.085	13.8639	13.5006	13.4992	12.7198
ENSBTAG00000003530	12.4665	12.0629	12.2484	12.5344	12.2446
ENSBTAG00000003531	8.47986	8.65679	9.12413	8.86085	7.89311
ENSBTAG00000003535	12.1431	12.26	12.3678	12.309	11.9756
ENSBTAG00000003536	11.8127	11.7448	11.6745	11.3373	11.2954
ENSBTAG00000003537	14.2125	13.5474	11.6726	11.9869	12.4516
ENSBTAG00000003539	9.98586	10.6978	10.6984	10.1701	9.9943
ENSBTAG00000003540	12.8894	12.6944	11.7011	11.5658	11.2777
ENSBTAG00000003543	11.7202	11.6135	12.1493	11.6472	11.1179
ENSBTAG00000003546	11.2	10.8973	10.9164	10.872	10.389
ENSBTAG00000003547	10.9147	10.77	11.066	10.9802	10.5207
ENSBTAG00000003548	14.5955	14.508	14.5975	14.5319	14.4401
ENSBTAG00000003550	14.2933	14.1485	14.1814	14.1484	14.2689
ENSBTAG00000003552	12.6873	12.1463	12.099	12.6055	12.7946
ENSBTAG00000003553	11.1075	11.0825	10.6731	10.8409	11.886
ENSBTAG00000003555	10.4477	11.0168	10.5401	10.0519	11.077
ENSBTAG00000003556	11.8887	11.3617	11.9597	12.3449	11.4488
ENSBTAG00000003559	11.635	11.6612	11.2223	10.9043	11.2427
ENSBTAG00000003561	10.1301	10.072	9.8591	9.8434	10.0715
ENSBTAG00000003564	12.5398	12.4326	11.8421	12.199	12.8157
ENSBTAG00000003565	12.4746	12.422	13.0701	12.4329	10.5927
ENSBTAG00000003566	12.2205	12.6892	12.8497	12.2181	12.6189
ENSBTAG00000003567	13.7683	13.1254	11.6777	12.6706	13.779
ENSBTAG00000003568	10.8472	10.8188	11.7742	10.512	8.4714
ENSBTAG00000003569	12.5745	11.8616	12.3607	11.8199	11.2685
ENSBTAG00000003570	11.7242	11.2966	11.7649	11.3844	11.2901
ENSBTAG00000003572	11.8011	11.6301	10.9839	11.9341	12.2124
ENSBTAG00000003576	10.0927	10.1438	10.4067	10.0814	10.4402
ENSBTAG00000003577	12.1846	12.0391	12.4862	12.121	12.2758
ENSBTAG00000003578	12.1536	11.5918	13.2117	12.6424	10.9207
ENSBTAG00000003579	10.3244	10.4044	10.7006	10.3014	10.3636
ENSBTAG00000003580	13.2495	13.6247	10.9327	11.0897	11.5783
ENSBTAG00000003585	12.8971	12.8602	13.1924	12.6565	12.5185
ENSBTAG00000003586	13.0429	13.2916	12.2747	13.1577	13.535
ENSBTAG00000003587	11.0188	11.0465	10.774	10.9334	10.8035
ENSBTAG00000003588	10.9402	10.5805	11.0993	11.1634	10.3887
ENSBTAG00000003589	11.8349	11.7114	12.1357	12.008	12.0295
ENSBTAG00000003592	10.1118	9.53259	10.9276	10.0638	9.24206
ENSBTAG00000003598	13.2271	13.083	12.0596	12.9926	14.1019
ENSBTAG00000003600	10.2378	11.0064	11.1373	11.0243	10.6364
ENSBTAG00000003602	12.1489	12.6438	12.7376	12.7423	12.0021
ENSBTAG00000003604	12.3624	13.2882	13.0715	12.6173	12.4072
ENSBTAG00000003607	11.7658	11.1747	12.4911	11.9564	12.0594
ENSBTAG00000003609	10.8982	10.4263	11.4603	11.0627	10.7398
ENSBTAG00000003610	11.0224	11.059	11.0464	10.725	10.6527
ENSBTAG00000003614	8.63779	8.99907	9.05955	9.25886	8.8898
ENSBTAG00000003616	8.94738	8.7786	8.38375	8.43569	8.85552
ENSBTAG00000003617	13.4846	13.7058	13.5703	13.8346	13.6421
ENSBTAG00000003619	11.2814	11.3814	11.4729	11.7685	13.0159
ENSBTAG00000003625	13.2447	12.8812	13.33	12.5491	12.0575
ENSBTAG00000003626	14.5143	14.415	14.3617	14.1873	14.0685
ENSBTAG00000003629	8.864	9.05558	9.74875	9.38565	8.42797
ENSBTAG00000003632	9.48263	9.57446	9.86473	9.38998	9.47032
ENSBTAG00000003634	12.8525	12.8219	13.8697	13.6074	11.8451
ENSBTAG00000003635	13.4695	13.8679	13.6417	13.7646	12.8881
ENSBTAG00000003636	10.3682	10.4042	10.3391	10.9823	9.8899
ENSBTAG00000003639	12.5348	13.0533	13.3427	13.0848	11.7392
ENSBTAG00000003644	11.8396	11.4801	11.2867	10.8465	11.1039
ENSBTAG00000003650	12.109	12.5213	12.4699	12.0909	12.2232
ENSBTAG00000003652	11.4334	10.9865	11.9929	11.974	11.5779
ENSBTAG00000003653	9.7833	9.90855	10.1543	10.2345	10.0369
ENSBTAG00000003658	11.2773	11.4133	11.2376	11.0833	10.7574
ENSBTAG00000003665	13.7449	13.3902	13.1778	13.3102	13.7067
ENSBTAG00000003667	12.6918	12.3212	11.954	12.0762	11.5884
ENSBTAG00000003668	10.0198	10.2148	10.0371	10.2363	10.2343
ENSBTAG00000003669	11.6755	11.2737	10.4392	11.1551	12.2076
ENSBTAG00000003671	12.9625	13.3835	12.4184	12.2498	11.2456
ENSBTAG00000003675	11.4031	12.186	11.812	11.4557	11.1317
ENSBTAG00000003682	12.6725	13.1677	13.3278	13.26	12.0004
ENSBTAG00000003684	9.86105	9.78508	11.1078	9.88038	8.21052
ENSBTAG00000003687	13.6266	13.3287	12.6215	13.2785	13.7493
ENSBTAG00000003690	9.44344	9.34438	9.41591	9.01994	9.68073
ENSBTAG00000003691	12.6007	11.8308	12.5483	12.361	10.021
ENSBTAG00000003692	12.0514	12.3223	12.0548	12.342	13.3938
ENSBTAG00000003693	13.0446	12.9702	12.8056	13.2502	13.2219
ENSBTAG00000003695	10.6075	10.066	10.5206	10.3857	10.3482
ENSBTAG00000003696	12.1854	12.1586	11.5401	11.693	12.9955
ENSBTAG00000003697	11.858	11.4035	11.8977	11.9312	12.0315
ENSBTAG00000003699	10.9147	11.4811	10.7744	11.0114	11.4441
ENSBTAG00000003700	11.7802	14.3752	9.80083	10.5462	14.7121
ENSBTAG00000003701	9.72292	10.3033	10.3103	9.49503	10.1167
ENSBTAG00000003702	11.7956	11.6813	12.1706	11.9193	11.7792
ENSBTAG00000003705	11.6772	11.6552	11.247	11.4759	12.1495
ENSBTAG00000003707	12.4759	11.9183	11.535	11.8133	12.4316
ENSBTAG00000003708	12.5592	14.1658	11.7252	11.625	13.1336
ENSBTAG00000003710	9.40294	9.35366	9.88214	9.61538	9.62972
ENSBTAG00000003711	12.7245	12.5792	12.2415	12.4833	12.9351
ENSBTAG00000003712	13.8296	13.2028	13.3742	13.3285	11.6298
ENSBTAG00000003718	14.4999	14.1757	13.7152	14.2581	14.6027
ENSBTAG00000003719	9.862	9.67388	10.1518	10.1676	10.1274
ENSBTAG00000003721	14.056	13.6463	13.4696	13.1675	10.0625
ENSBTAG00000003726	11.6995	11.1609	11.2161	10.9825	9.68722
ENSBTAG00000003727	13.8001	13.1285	12.9062	12.9656	14.0417
ENSBTAG00000003728	13.5256	13.2321	14.4325	13.5999	13.316
ENSBTAG00000003733	13.1731	14.1229	13.8151	14.0782	13.8605
ENSBTAG00000003737	9.57426	9.53775	9.76452	9.8212	9.41791
ENSBTAG00000003740	9.87526	9.88925	10.4076	10.2201	10.0778
ENSBTAG00000003741	11.832	11.604	11.5193	11.5916	10.9256
ENSBTAG00000003745	11.3532	10.2612	11.2631	11.498	10.1341
ENSBTAG00000003746	13.1787	13.4209	13.3348	13.225	13.6124
ENSBTAG00000003747	12.0025	12.3368	12.4036	12.3626	13.3474
ENSBTAG00000003748	11.6256	11.6519	12.0202	11.9655	11.7763
ENSBTAG00000003749	14.5212	14.1909	14.5821	14.4908	14.381
ENSBTAG00000003752	9.13028	8.92353	9.61277	9.52708	10.3374
ENSBTAG00000003754	10.0978	10.9654	9.77853	10.0145	10.2283
ENSBTAG00000003757	12.8376	12.411	13.8073	13.1527	11.7348
ENSBTAG00000003758	14.1026	13.5203	14.602	14.4972	13.5496
ENSBTAG00000003759	12.1678	12.0403	12.1332	12.2417	11.8982
ENSBTAG00000003760	14.0009	14.4492	14.7384	14.5592	14.3157
ENSBTAG00000003762	13.26	13.0856	13.2498	11.6458	12.2282
ENSBTAG00000003763	10.4656	10.5126	9.56911	10.1186	10.9219
ENSBTAG00000003764	11.6963	12.2526	12.654	11.828	11.4437
ENSBTAG00000003766	9.94089	9.35346	10.1634	10.0148	9.10429
ENSBTAG00000003770	9.67162	10.8033	8.8406	9.18915	12.1909
ENSBTAG00000003771	13.2788	13.8727	12.7871	13.1148	13.4301
ENSBTAG00000003773	13.3769	13.4032	12.8378	13.3273	13.4088
ENSBTAG00000003774	9.65915	9.52751	9.69213	9.45006	10.1082
[truncated: 11,236 more rows]
