# Supplementary material for: Regional Regulation of Transcription in the Bovine Genome
Source: PLoS One. 2011 Jun 3;6(6):e20413. doi: 10.1371/journal.pone.0020413 (PMC3108615; doi:10.1371/journal.pone.0020413)
Supplement: Table S2 — Genomic locations of RIDGEs and anti-RIDGEs on the bovine genome. (XLS) [file pone.0020413.s005.xls]

## Sheet: Sheet1
Genomic locations of RIDGEs and anti-RIDGEs on the bovine genome
Genomic locations of RIDGEs						Genomic locations of anti-RIDGEs
Nr.	Chromosome Nr.	Start position (bp)	End position (bp)	Length (bp)		Nr.	Chromosome Nr.	Start position (bp)	End position (bp)	Length (bp)
1	2	125870931	131515846	5644915		1	1	35751071	47306366	11555295
2	2	134340297	136371547	2031250		2	1	67883939	71779119	3895180
3	3	15527593	18233928	2706335		3	1	81871759	83802869	1931110
4	3	21149781	23315339	2165558		4	1	115693128	129176286	13483158
5	4	79613475	81949584	2336109		5	2	26385038	28258237	1873199
6	5	4355434	10840065	6484631		6	2	31042176	35587041	4544865
7	5	58985448	60724424	1738976		7	2	41303985	48722940	7418955
8	5	61630831	67520110	5889279		8	2	61364578	73026047	11661469
9	5	113836779	116451749	2614970		9	2	100912229	103134035	2221806
10	5	116518492	119002483	2483991		10	2	116438633	120594176	4155543
11	7	5056145	5762624	706479		11	3	84238607	97882160	13643553
12	7	9903714	10944622	1040908		12	3	125297340	126836414	1539074
13	7	14915979	15393214	477235		13	4	33442280	41590463	8148183
14	7	15428064	16522430	1094366		14	4	61884416	64615062	2730646
15	7	41966906	57745082	15778176		15	5	81005400	83044953	2039553
16	10	127738	4392798	4265060		16	5	109088137	111021670	1933533
17	10	88959868	91162634	2202766		17	6	25107072	27351064	2243992
18	11	21379211	26091168	4711957		18	6	36344037	38199149	1855112
19	11	49873934	65287549	15413615		19	6	91166355	95909864	4743509
20	11	66558017	70354435	3796418		20	7	18371536	18667184	295648
21	11	74399342	75394122	994780		21	7	89491103	106177989	16686886
22	11	108063650	108377775	314125		22	8	11613062	40419113	28806051
23	12	76634250	81716159	5081909		23	9	55490307	71691732	16201425
24	13	64042178	66783867	2741689		24	9	88871826	91805042	2933216
25	14	266557	7387594	7121037		25	10	8183942	11729708	3545766
26	15	27457266	27957515	500249		26	10	35272363	37509497	2237134
27	15	42208500	50976415	8767915		27	10	71797701	74125983	2328282
28	15	64055978	77176592	13120614		28	13	72850936	74225264	1374328
29	16	76552	1160072	1083520		29	15	407162	23219582	22812420
30	16	37952605	41312317	3359712		30	15	33101320	38247387	5146067
31	18	1302541	7000871	5698330		31	16	2391009	3770392	1379383
32	18	24976669	26118145	1141476		32	19	24442947	25213195	770248
33	18	33824270	38176558	4352288		33	20	27682318	40248325	12566007
34	18	46835889	49527757	2691868		34	21	18459650	19985021	1525371
35	18	55232724	56470926	1238202		35	21	20218887	21362604	1143717
36	18	56504507	56945285	440778		36	23	71620	3497235	3425615
37	18	57308171	62673879	5365708		37	23	30101370	31934458	1833088
38	19	4228769	7063997	2835228		38	25	21163011	26544106	5381095
39	19	26335571	27244826	909255		39	26	9744034	17432405	7688371
40	19	30857875	34362985	3505110		40	27	17162621	21672219	4509598
41	19	40019676	40951134	931458		41	30	73399918	87879658	14479740
42	19	43488875	44420377	931502
43	19	44479660	45322527	842867
44	19	49444464	51044175	1599711
45	19	57554258	58091775	537517
46	21	218206	4766775	4548569
47	21	33246352	42830814	9584462
48	21	55823716	58030214	2206498
49	21	59979321	64876323	4897002
50	22	11727055	14707594	2980539
51	22	51247953	52671531	1423578
52	22	60954574	61840566	885992
53	23	7666237	9013752	1347515
54	23	17268062	17626140	358078
55	23	17665714	19284659	1618945
56	23	27207245	27557968	350723
57	24	50811669	60582384	9770715
58	25	553149	1127969	574820
59	25	2253359	2735807	482448
60	25	2840874	3308475	467601
61	25	4254959	16939073	12684114
62	25	27895227	28616641	721414
63	25	35538500	41745708	6207208
64	26	50884198	51740456	856258
65	27	39974707	48478930	8504223
66	28	23615767	28769808	5154041
67	29	10086407	18935050	8848643
68	29	43995151	45242224	1247073
69	29	45882536	48083541	2201005
70	30	55294170	60139618	4845448
>
>
