# Supplementary material for: Regional Regulation of Transcription in the Bovine Genome
Source: PLoS One. 2011 Jun 3;6(6):e20413. doi: 10.1371/journal.pone.0020413 (PMC3108615; doi:10.1371/journal.pone.0020413)
Supplement: Table S3 — List of housekeeping and tissue-specific genes. (XLS) [file pone.0020413.s006.xls]

## Sheet: genes
List of housekeeping and tissue-specific genes
* defined within the context of the 5 tissues used in this study
Housekeeping genes *	Tissue specific genes *
	Amygdala	Hippocampus	Dorsal Hypothalamus	Ventral Hypothalamus	Anterior Pituitary
ENSBTAG00000000014	ENSBTAG00000000005	ENSBTAG00000000064	ENSBTAG00000000153	ENSBTAG00000000015	ENSBTAG00000000027
ENSBTAG00000000018	ENSBTAG00000000040	ENSBTAG00000000377	ENSBTAG00000000359	ENSBTAG00000000329	ENSBTAG00000000037
ENSBTAG00000000024	ENSBTAG00000000146	ENSBTAG00000000409	ENSBTAG00000000422	ENSBTAG00000000357	ENSBTAG00000000053
ENSBTAG00000000025	ENSBTAG00000000219	ENSBTAG00000000558	ENSBTAG00000000593	ENSBTAG00000001022	ENSBTAG00000000070
ENSBTAG00000000032	ENSBTAG00000000226	ENSBTAG00000001100	ENSBTAG00000000974	ENSBTAG00000001041	ENSBTAG00000000160
ENSBTAG00000000052	ENSBTAG00000000317	ENSBTAG00000001219	ENSBTAG00000001028	ENSBTAG00000001206	ENSBTAG00000000175
ENSBTAG00000000054	ENSBTAG00000000340	ENSBTAG00000001446	ENSBTAG00000001181	ENSBTAG00000001840	ENSBTAG00000000207
ENSBTAG00000000056	ENSBTAG00000000363	ENSBTAG00000001692	ENSBTAG00000001328	ENSBTAG00000002002	ENSBTAG00000000222
ENSBTAG00000000061	ENSBTAG00000000683	ENSBTAG00000001714	ENSBTAG00000001361	ENSBTAG00000002089	ENSBTAG00000000279
ENSBTAG00000000074	ENSBTAG00000000770	ENSBTAG00000001845	ENSBTAG00000001463	ENSBTAG00000002105	ENSBTAG00000000295
ENSBTAG00000000078	ENSBTAG00000001093	ENSBTAG00000002010	ENSBTAG00000001519	ENSBTAG00000002510	ENSBTAG00000000315
ENSBTAG00000000084	ENSBTAG00000001280	ENSBTAG00000002036	ENSBTAG00000001609	ENSBTAG00000003200	ENSBTAG00000000322
ENSBTAG00000000090	ENSBTAG00000001671	ENSBTAG00000002283	ENSBTAG00000001614	ENSBTAG00000003515	ENSBTAG00000000447
ENSBTAG00000000094	ENSBTAG00000001821	ENSBTAG00000002702	ENSBTAG00000001665	ENSBTAG00000003808	ENSBTAG00000000644
ENSBTAG00000000097	ENSBTAG00000002137	ENSBTAG00000002891	ENSBTAG00000001710	ENSBTAG00000004080	ENSBTAG00000000704
ENSBTAG00000000099	ENSBTAG00000002301	ENSBTAG00000003084	ENSBTAG00000002306	ENSBTAG00000004344	ENSBTAG00000000720
ENSBTAG00000000105	ENSBTAG00000002345	ENSBTAG00000003675	ENSBTAG00000002524	ENSBTAG00000004378	ENSBTAG00000000815
ENSBTAG00000000108	ENSBTAG00000002412	ENSBTAG00000004300	ENSBTAG00000002559	ENSBTAG00000004572	ENSBTAG00000000851
ENSBTAG00000000109	ENSBTAG00000002578	ENSBTAG00000004384	ENSBTAG00000002570	ENSBTAG00000005058	ENSBTAG00000000869
ENSBTAG00000000130	ENSBTAG00000002593	ENSBTAG00000004532	ENSBTAG00000002658	ENSBTAG00000006083	ENSBTAG00000001013
ENSBTAG00000000132	ENSBTAG00000002685	ENSBTAG00000004578	ENSBTAG00000002730	ENSBTAG00000006241	ENSBTAG00000001112
ENSBTAG00000000140	ENSBTAG00000002896	ENSBTAG00000004799	ENSBTAG00000002742	ENSBTAG00000006879	ENSBTAG00000001136
ENSBTAG00000000162	ENSBTAG00000003036	ENSBTAG00000005359	ENSBTAG00000003276	ENSBTAG00000008026	ENSBTAG00000001179
ENSBTAG00000000163	ENSBTAG00000003185	ENSBTAG00000005497	ENSBTAG00000003340	ENSBTAG00000008027	ENSBTAG00000001186
ENSBTAG00000000181	ENSBTAG00000003398	ENSBTAG00000005635	ENSBTAG00000003342	ENSBTAG00000008370	ENSBTAG00000001197
ENSBTAG00000000186	ENSBTAG00000003443	ENSBTAG00000006188	ENSBTAG00000003386	ENSBTAG00000008908	ENSBTAG00000001283
ENSBTAG00000000199	ENSBTAG00000003474	ENSBTAG00000006293	ENSBTAG00000003409	ENSBTAG00000009737	ENSBTAG00000001286
ENSBTAG00000000203	ENSBTAG00000004034	ENSBTAG00000006609	ENSBTAG00000003460	ENSBTAG00000011105	ENSBTAG00000001322
ENSBTAG00000000215	ENSBTAG00000004196	ENSBTAG00000007110	ENSBTAG00000003543	ENSBTAG00000011406	ENSBTAG00000001332
ENSBTAG00000000221	ENSBTAG00000004238	ENSBTAG00000007273	ENSBTAG00000003702	ENSBTAG00000011683	ENSBTAG00000001364
ENSBTAG00000000224	ENSBTAG00000004280	ENSBTAG00000007709	ENSBTAG00000003989	ENSBTAG00000011944	ENSBTAG00000001440
ENSBTAG00000000225	ENSBTAG00000004489	ENSBTAG00000007755	ENSBTAG00000004078	ENSBTAG00000012317	ENSBTAG00000001546
ENSBTAG00000000241	ENSBTAG00000004494	ENSBTAG00000007887	ENSBTAG00000004112	ENSBTAG00000012700	ENSBTAG00000001639
ENSBTAG00000000245	ENSBTAG00000004497	ENSBTAG00000007990	ENSBTAG00000004117	ENSBTAG00000012808	ENSBTAG00000001644
ENSBTAG00000000250	ENSBTAG00000004745	ENSBTAG00000007994	ENSBTAG00000004179	ENSBTAG00000013436	ENSBTAG00000001728
ENSBTAG00000000251	ENSBTAG00000004814	ENSBTAG00000008100	ENSBTAG00000004430	ENSBTAG00000013439	ENSBTAG00000001823
ENSBTAG00000000252	ENSBTAG00000005169	ENSBTAG00000008192	ENSBTAG00000004601	ENSBTAG00000014153	ENSBTAG00000001844
ENSBTAG00000000283	ENSBTAG00000005198	ENSBTAG00000008219	ENSBTAG00000004803	ENSBTAG00000014166	ENSBTAG00000001902
ENSBTAG00000000286	ENSBTAG00000005330	ENSBTAG00000008380	ENSBTAG00000004806	ENSBTAG00000015356	ENSBTAG00000002052
ENSBTAG00000000288	ENSBTAG00000005339	ENSBTAG00000008452	ENSBTAG00000004842	ENSBTAG00000015432	ENSBTAG00000002078
ENSBTAG00000000291	ENSBTAG00000005493	ENSBTAG00000008779	ENSBTAG00000004942	ENSBTAG00000015541	ENSBTAG00000002090
ENSBTAG00000000292	ENSBTAG00000005533	ENSBTAG00000008998	ENSBTAG00000005230	ENSBTAG00000015654	ENSBTAG00000002194
ENSBTAG00000000305	ENSBTAG00000005903	ENSBTAG00000009006	ENSBTAG00000005249	ENSBTAG00000015719	ENSBTAG00000002352
ENSBTAG00000000312	ENSBTAG00000005912	ENSBTAG00000009496	ENSBTAG00000005305	ENSBTAG00000016251	ENSBTAG00000002363
ENSBTAG00000000330	ENSBTAG00000006007	ENSBTAG00000009709	ENSBTAG00000005354	ENSBTAG00000016635	ENSBTAG00000002454
ENSBTAG00000000333	ENSBTAG00000006200	ENSBTAG00000010192	ENSBTAG00000005364	ENSBTAG00000016800	ENSBTAG00000002460
ENSBTAG00000000343	ENSBTAG00000006471	ENSBTAG00000010563	ENSBTAG00000005380	ENSBTAG00000016845	ENSBTAG00000002623
ENSBTAG00000000345	ENSBTAG00000006499	ENSBTAG00000011241	ENSBTAG00000005578	ENSBTAG00000016990	ENSBTAG00000002690
ENSBTAG00000000375	ENSBTAG00000006658	ENSBTAG00000011373	ENSBTAG00000005732	ENSBTAG00000017141	ENSBTAG00000002716
ENSBTAG00000000381	ENSBTAG00000007173	ENSBTAG00000011507	ENSBTAG00000005851	ENSBTAG00000017187	ENSBTAG00000002835
ENSBTAG00000000382	ENSBTAG00000007233	ENSBTAG00000011668	ENSBTAG00000006052	ENSBTAG00000018732	ENSBTAG00000002898
ENSBTAG00000000387	ENSBTAG00000007498	ENSBTAG00000011771	ENSBTAG00000006158	ENSBTAG00000019040	ENSBTAG00000002920
ENSBTAG00000000389	ENSBTAG00000007513	ENSBTAG00000011970	ENSBTAG00000006167	ENSBTAG00000019049	ENSBTAG00000002972
ENSBTAG00000000396	ENSBTAG00000007780	ENSBTAG00000012160	ENSBTAG00000006168	ENSBTAG00000019069	ENSBTAG00000003002
ENSBTAG00000000405	ENSBTAG00000007834	ENSBTAG00000012229	ENSBTAG00000006231	ENSBTAG00000019090	ENSBTAG00000003025
ENSBTAG00000000411	ENSBTAG00000007841	ENSBTAG00000012467	ENSBTAG00000006328	ENSBTAG00000020223	ENSBTAG00000003033
ENSBTAG00000000416	ENSBTAG00000007872	ENSBTAG00000012750	ENSBTAG00000006374	ENSBTAG00000020500	ENSBTAG00000003076
ENSBTAG00000000423	ENSBTAG00000007993	ENSBTAG00000012817	ENSBTAG00000006482	ENSBTAG00000021721	ENSBTAG00000003152
ENSBTAG00000000431	ENSBTAG00000008114	ENSBTAG00000013245	ENSBTAG00000006510	ENSBTAG00000030557	ENSBTAG00000003171
ENSBTAG00000000438	ENSBTAG00000008301	ENSBTAG00000015176	ENSBTAG00000006640	ENSBTAG00000031810	ENSBTAG00000003231
ENSBTAG00000000442	ENSBTAG00000008613	ENSBTAG00000015184	ENSBTAG00000006650	ENSBTAG00000032997	ENSBTAG00000003297
ENSBTAG00000000446	ENSBTAG00000008619	ENSBTAG00000015303	ENSBTAG00000006693	ENSBTAG00000039462	ENSBTAG00000003328
ENSBTAG00000000451	ENSBTAG00000008771	ENSBTAG00000016041	ENSBTAG00000006767	ENSBTAG00000044171	ENSBTAG00000003457
ENSBTAG00000000454	ENSBTAG00000008860	ENSBTAG00000016128	ENSBTAG00000006918		ENSBTAG00000003572
ENSBTAG00000000458	ENSBTAG00000008937	ENSBTAG00000016220	ENSBTAG00000006974		ENSBTAG00000003619
ENSBTAG00000000459	ENSBTAG00000008942	ENSBTAG00000016573	ENSBTAG00000007047		ENSBTAG00000003669
ENSBTAG00000000469	ENSBTAG00000009076	ENSBTAG00000017240	ENSBTAG00000007117		ENSBTAG00000003697
ENSBTAG00000000476	ENSBTAG00000009451	ENSBTAG00000017350	ENSBTAG00000007234		ENSBTAG00000003705
ENSBTAG00000000490	ENSBTAG00000009554	ENSBTAG00000017780	ENSBTAG00000007245		ENSBTAG00000003770
ENSBTAG00000000492	ENSBTAG00000009642	ENSBTAG00000018263	ENSBTAG00000007330		ENSBTAG00000003822
ENSBTAG00000000500	ENSBTAG00000009725	ENSBTAG00000018401	ENSBTAG00000007367		ENSBTAG00000003892
ENSBTAG00000000501	ENSBTAG00000009738	ENSBTAG00000018404	ENSBTAG00000007397		ENSBTAG00000003944
ENSBTAG00000000502	ENSBTAG00000009746	ENSBTAG00000018660	ENSBTAG00000007581		ENSBTAG00000004124
ENSBTAG00000000507	ENSBTAG00000010208	ENSBTAG00000018682	ENSBTAG00000007620		ENSBTAG00000004187
ENSBTAG00000000510	ENSBTAG00000010693	ENSBTAG00000018730	ENSBTAG00000007649		ENSBTAG00000004199
ENSBTAG00000000528	ENSBTAG00000011155	ENSBTAG00000019353	ENSBTAG00000007817		ENSBTAG00000004215
ENSBTAG00000000536	ENSBTAG00000011206	ENSBTAG00000019473	ENSBTAG00000007929		ENSBTAG00000004321
ENSBTAG00000000541	ENSBTAG00000011304	ENSBTAG00000019533	ENSBTAG00000007943		ENSBTAG00000004343
ENSBTAG00000000542	ENSBTAG00000011545	ENSBTAG00000019783	ENSBTAG00000008040		ENSBTAG00000004353
ENSBTAG00000000550	ENSBTAG00000011709	ENSBTAG00000019940	ENSBTAG00000008072		ENSBTAG00000004367
ENSBTAG00000000562	ENSBTAG00000012058	ENSBTAG00000020665	ENSBTAG00000008130		ENSBTAG00000004413
ENSBTAG00000000563	ENSBTAG00000012288	ENSBTAG00000020731	ENSBTAG00000008140		ENSBTAG00000004459
ENSBTAG00000000564	ENSBTAG00000012365	ENSBTAG00000020853	ENSBTAG00000008307		ENSBTAG00000004570
ENSBTAG00000000575	ENSBTAG00000012513	ENSBTAG00000021340	ENSBTAG00000008490		ENSBTAG00000004602
ENSBTAG00000000598	ENSBTAG00000012762	ENSBTAG00000021643	ENSBTAG00000008617		ENSBTAG00000004633
ENSBTAG00000000602	ENSBTAG00000012779	ENSBTAG00000021807	ENSBTAG00000008921		ENSBTAG00000004826
ENSBTAG00000000603	ENSBTAG00000012881	ENSBTAG00000021858	ENSBTAG00000009050		ENSBTAG00000004905
ENSBTAG00000000605	ENSBTAG00000013036	ENSBTAG00000021997	ENSBTAG00000009109		ENSBTAG00000005002
ENSBTAG00000000613	ENSBTAG00000013182	ENSBTAG00000022699	ENSBTAG00000009163		ENSBTAG00000005043
ENSBTAG00000000616	ENSBTAG00000013502	ENSBTAG00000026394	ENSBTAG00000009181		ENSBTAG00000005062
ENSBTAG00000000622	ENSBTAG00000013588	ENSBTAG00000027013	ENSBTAG00000009687		ENSBTAG00000005076
ENSBTAG00000000623	ENSBTAG00000013607	ENSBTAG00000027321	ENSBTAG00000009941		ENSBTAG00000005162
ENSBTAG00000000639	ENSBTAG00000014058	ENSBTAG00000031041	ENSBTAG00000010206		ENSBTAG00000005180
ENSBTAG00000000640	ENSBTAG00000014619	ENSBTAG00000031737	ENSBTAG00000010275		ENSBTAG00000005182
ENSBTAG00000000646	ENSBTAG00000014719	ENSBTAG00000032546	ENSBTAG00000010508		ENSBTAG00000005247
ENSBTAG00000000658	ENSBTAG00000014879	ENSBTAG00000032951	ENSBTAG00000010524		ENSBTAG00000005259
ENSBTAG00000000662	ENSBTAG00000015317	ENSBTAG00000037509	ENSBTAG00000010533		ENSBTAG00000005261
ENSBTAG00000000668	ENSBTAG00000015908	ENSBTAG00000037832	ENSBTAG00000010661		ENSBTAG00000005294
ENSBTAG00000000675	ENSBTAG00000016092	ENSBTAG00000037937	ENSBTAG00000010734		ENSBTAG00000005340
ENSBTAG00000000678	ENSBTAG00000016152	ENSBTAG00000038306	ENSBTAG00000010756		ENSBTAG00000005470
ENSBTAG00000000684	ENSBTAG00000016456	ENSBTAG00000044092	ENSBTAG00000010790		ENSBTAG00000005530
ENSBTAG00000000686	ENSBTAG00000016730	ENSBTAG00000044166	ENSBTAG00000010793		ENSBTAG00000005617
ENSBTAG00000000693	ENSBTAG00000016912		ENSBTAG00000010922		ENSBTAG00000005683
ENSBTAG00000000694	ENSBTAG00000016952		ENSBTAG00000011139		ENSBTAG00000005716
ENSBTAG00000000696	ENSBTAG00000017355		ENSBTAG00000011360		ENSBTAG00000005859
ENSBTAG00000000698	ENSBTAG00000017994		ENSBTAG00000011401		ENSBTAG00000005869
ENSBTAG00000000715	ENSBTAG00000018052		ENSBTAG00000011544		ENSBTAG00000005871
ENSBTAG00000000717	ENSBTAG00000018073		ENSBTAG00000011702		ENSBTAG00000005905
ENSBTAG00000000735	ENSBTAG00000018179		ENSBTAG00000012176		ENSBTAG00000005974
ENSBTAG00000000737	ENSBTAG00000018585		ENSBTAG00000012332		ENSBTAG00000006001
ENSBTAG00000000744	ENSBTAG00000018658		ENSBTAG00000012375		ENSBTAG00000006065
ENSBTAG00000000753	ENSBTAG00000018936		ENSBTAG00000012595		ENSBTAG00000006069
ENSBTAG00000000754	ENSBTAG00000019041		ENSBTAG00000012623		ENSBTAG00000006118
ENSBTAG00000000778	ENSBTAG00000019076		ENSBTAG00000012625		ENSBTAG00000006150
ENSBTAG00000000789	ENSBTAG00000019133		ENSBTAG00000012644		ENSBTAG00000006225
ENSBTAG00000000793	ENSBTAG00000019220		ENSBTAG00000012672		ENSBTAG00000006346
ENSBTAG00000000797	ENSBTAG00000019281		ENSBTAG00000012928		ENSBTAG00000006378
ENSBTAG00000000806	ENSBTAG00000019534		ENSBTAG00000012940		ENSBTAG00000006466
ENSBTAG00000000808	ENSBTAG00000019839		ENSBTAG00000012972		ENSBTAG00000006474
ENSBTAG00000000810	ENSBTAG00000020035		ENSBTAG00000012977		ENSBTAG00000006506
ENSBTAG00000000825	ENSBTAG00000020079		ENSBTAG00000013117		ENSBTAG00000006520
ENSBTAG00000000830	ENSBTAG00000020089		ENSBTAG00000013231		ENSBTAG00000006535
ENSBTAG00000000837	ENSBTAG00000020179		ENSBTAG00000013454		ENSBTAG00000006674
ENSBTAG00000000839	ENSBTAG00000020569		ENSBTAG00000013629		ENSBTAG00000006747
ENSBTAG00000000845	ENSBTAG00000020756		ENSBTAG00000013830		ENSBTAG00000006761
ENSBTAG00000000848	ENSBTAG00000020975		ENSBTAG00000013889		ENSBTAG00000006846
ENSBTAG00000000856	ENSBTAG00000021071		ENSBTAG00000013935		ENSBTAG00000006941
ENSBTAG00000000857	ENSBTAG00000021107		ENSBTAG00000014136		ENSBTAG00000006960
ENSBTAG00000000868	ENSBTAG00000021735		ENSBTAG00000014192		ENSBTAG00000007062
ENSBTAG00000000871	ENSBTAG00000021922		ENSBTAG00000014273		ENSBTAG00000007096
ENSBTAG00000000874	ENSBTAG00000022294		ENSBTAG00000014461		ENSBTAG00000007153
ENSBTAG00000000877	ENSBTAG00000022927		ENSBTAG00000014520		ENSBTAG00000007196
ENSBTAG00000000878	ENSBTAG00000023795		ENSBTAG00000014530		ENSBTAG00000007214
ENSBTAG00000000894	ENSBTAG00000030582		ENSBTAG00000014691		ENSBTAG00000007215
ENSBTAG00000000895	ENSBTAG00000034140		ENSBTAG00000014700		ENSBTAG00000007266
ENSBTAG00000000898	ENSBTAG00000034436		ENSBTAG00000014729		ENSBTAG00000007286
ENSBTAG00000000907	ENSBTAG00000034689		ENSBTAG00000014751		ENSBTAG00000007334
ENSBTAG00000000911	ENSBTAG00000043958		ENSBTAG00000014774		ENSBTAG00000007390
ENSBTAG00000000913	ENSBTAG00000043981		ENSBTAG00000014873		ENSBTAG00000007414
ENSBTAG00000000936	ENSBTAG00000044063		ENSBTAG00000015042		ENSBTAG00000007437
ENSBTAG00000000937	ENSBTAG00000044096		ENSBTAG00000015069		ENSBTAG00000007484
ENSBTAG00000000940			ENSBTAG00000015169		ENSBTAG00000007490
ENSBTAG00000000941			ENSBTAG00000015190		ENSBTAG00000007512
ENSBTAG00000000944			ENSBTAG00000015202		ENSBTAG00000007562
ENSBTAG00000000948			ENSBTAG00000015222		ENSBTAG00000007705
ENSBTAG00000000957			ENSBTAG00000015308		ENSBTAG00000007809
ENSBTAG00000000964			ENSBTAG00000015398		ENSBTAG00000007818
ENSBTAG00000000973			ENSBTAG00000015644		ENSBTAG00000007897
ENSBTAG00000000977			ENSBTAG00000015670		ENSBTAG00000008014
ENSBTAG00000000981			ENSBTAG00000015692		ENSBTAG00000008103
ENSBTAG00000000985			ENSBTAG00000015758		ENSBTAG00000008365
ENSBTAG00000000988			ENSBTAG00000015901		ENSBTAG00000008372
ENSBTAG00000000991			ENSBTAG00000015950		ENSBTAG00000008396
ENSBTAG00000000995			ENSBTAG00000016072		ENSBTAG00000008432
ENSBTAG00000000998			ENSBTAG00000016075		ENSBTAG00000008461
ENSBTAG00000001002			ENSBTAG00000016206		ENSBTAG00000008550
ENSBTAG00000001003			ENSBTAG00000016235		ENSBTAG00000008673
ENSBTAG00000001014			ENSBTAG00000016281		ENSBTAG00000008747
ENSBTAG00000001015			ENSBTAG00000016378		ENSBTAG00000008794
ENSBTAG00000001021			ENSBTAG00000016473		ENSBTAG00000008815
ENSBTAG00000001029			ENSBTAG00000016559		ENSBTAG00000008944
ENSBTAG00000001038			ENSBTAG00000016615		ENSBTAG00000008996
ENSBTAG00000001059			ENSBTAG00000016666		ENSBTAG00000009037
ENSBTAG00000001069			ENSBTAG00000016855		ENSBTAG00000009059
ENSBTAG00000001071			ENSBTAG00000016873		ENSBTAG00000009145
ENSBTAG00000001088			ENSBTAG00000016895		ENSBTAG00000009191
ENSBTAG00000001094			ENSBTAG00000017213		ENSBTAG00000009432
ENSBTAG00000001099			ENSBTAG00000017265		ENSBTAG00000009521
ENSBTAG00000001104			ENSBTAG00000017289		ENSBTAG00000009533
ENSBTAG00000001107			ENSBTAG00000017401		ENSBTAG00000009585
ENSBTAG00000001113			ENSBTAG00000017426		ENSBTAG00000009599
ENSBTAG00000001114			ENSBTAG00000017520		ENSBTAG00000009703
ENSBTAG00000001135			ENSBTAG00000017599		ENSBTAG00000009736
ENSBTAG00000001137			ENSBTAG00000017750		ENSBTAG00000009749
ENSBTAG00000001138			ENSBTAG00000018061		ENSBTAG00000009755
ENSBTAG00000001141			ENSBTAG00000018137		ENSBTAG00000009765
ENSBTAG00000001144			ENSBTAG00000018406		ENSBTAG00000009772
ENSBTAG00000001151			ENSBTAG00000018408		ENSBTAG00000009811
ENSBTAG00000001153			ENSBTAG00000018421		ENSBTAG00000010007
ENSBTAG00000001160			ENSBTAG00000018447		ENSBTAG00000010119
ENSBTAG00000001163			ENSBTAG00000018753		ENSBTAG00000010153
ENSBTAG00000001168			ENSBTAG00000018777		ENSBTAG00000010170
ENSBTAG00000001182			ENSBTAG00000019102		ENSBTAG00000010171
ENSBTAG00000001189			ENSBTAG00000019219		ENSBTAG00000010219
ENSBTAG00000001198			ENSBTAG00000019225		ENSBTAG00000010347
ENSBTAG00000001199			ENSBTAG00000019269		ENSBTAG00000010361
ENSBTAG00000001212			ENSBTAG00000019284		ENSBTAG00000010362
ENSBTAG00000001228			ENSBTAG00000019299		ENSBTAG00000010382
ENSBTAG00000001233			ENSBTAG00000019502		ENSBTAG00000010414
ENSBTAG00000001242			ENSBTAG00000019694		ENSBTAG00000010432
ENSBTAG00000001244			ENSBTAG00000019891		ENSBTAG00000010581
ENSBTAG00000001246			ENSBTAG00000019914		ENSBTAG00000010598
ENSBTAG00000001250			ENSBTAG00000019924		ENSBTAG00000010789
ENSBTAG00000001258			ENSBTAG00000019960		ENSBTAG00000010860
ENSBTAG00000001288			ENSBTAG00000019964		ENSBTAG00000010884
ENSBTAG00000001292			ENSBTAG00000019989		ENSBTAG00000010889
ENSBTAG00000001293			ENSBTAG00000019995		ENSBTAG00000010987
ENSBTAG00000001294			ENSBTAG00000020015		ENSBTAG00000011003
ENSBTAG00000001296			ENSBTAG00000020122		ENSBTAG00000011011
ENSBTAG00000001297			ENSBTAG00000020177		ENSBTAG00000011124
ENSBTAG00000001303			ENSBTAG00000020296		ENSBTAG00000011172
ENSBTAG00000001305			ENSBTAG00000020527		ENSBTAG00000011336
ENSBTAG00000001311			ENSBTAG00000020635		ENSBTAG00000011377
ENSBTAG00000001314			ENSBTAG00000020667		ENSBTAG00000011524
ENSBTAG00000001329			ENSBTAG00000021199		ENSBTAG00000011539
ENSBTAG00000001352			ENSBTAG00000021260		ENSBTAG00000011558
ENSBTAG00000001353			ENSBTAG00000021632		ENSBTAG00000011569
ENSBTAG00000001365			ENSBTAG00000021677		ENSBTAG00000011661
ENSBTAG00000001374			ENSBTAG00000021772		ENSBTAG00000011677
ENSBTAG00000001385			ENSBTAG00000021853		ENSBTAG00000011726
ENSBTAG00000001393			ENSBTAG00000021893		ENSBTAG00000011743
ENSBTAG00000001398			ENSBTAG00000021902		ENSBTAG00000011763
ENSBTAG00000001401			ENSBTAG00000021961		ENSBTAG00000011824
ENSBTAG00000001419			ENSBTAG00000022242		ENSBTAG00000011850
ENSBTAG00000001420			ENSBTAG00000022292		ENSBTAG00000011872
ENSBTAG00000001424			ENSBTAG00000024555		ENSBTAG00000011910
ENSBTAG00000001429			ENSBTAG00000025001		ENSBTAG00000011934
ENSBTAG00000001444			ENSBTAG00000025028		ENSBTAG00000011988
ENSBTAG00000001462			ENSBTAG00000025226		ENSBTAG00000012065
ENSBTAG00000001470			ENSBTAG00000025358		ENSBTAG00000012101
ENSBTAG00000001481			ENSBTAG00000025817		ENSBTAG00000012109
ENSBTAG00000001483			ENSBTAG00000025837		ENSBTAG00000012144
ENSBTAG00000001488			ENSBTAG00000026290		ENSBTAG00000012147
ENSBTAG00000001491			ENSBTAG00000027249		ENSBTAG00000012184
ENSBTAG00000001492			ENSBTAG00000030595		ENSBTAG00000012186
ENSBTAG00000001498			ENSBTAG00000031432		ENSBTAG00000012194
ENSBTAG00000001499			ENSBTAG00000031553		ENSBTAG00000012223
ENSBTAG00000001507			ENSBTAG00000032852		ENSBTAG00000012261
ENSBTAG00000001512			ENSBTAG00000033089		ENSBTAG00000012267
ENSBTAG00000001520			ENSBTAG00000033679		ENSBTAG00000012275
ENSBTAG00000001521			ENSBTAG00000034138		ENSBTAG00000012295
ENSBTAG00000001526			ENSBTAG00000034396		ENSBTAG00000012353
ENSBTAG00000001527			ENSBTAG00000034501		ENSBTAG00000012370
ENSBTAG00000001543			ENSBTAG00000034992		ENSBTAG00000012408
ENSBTAG00000001548			ENSBTAG00000037663		ENSBTAG00000012409
ENSBTAG00000001553			ENSBTAG00000038480		ENSBTAG00000012552
ENSBTAG00000001562			ENSBTAG00000039946		ENSBTAG00000012558
ENSBTAG00000001565			ENSBTAG00000044079		ENSBTAG00000012640
ENSBTAG00000001576			ENSBTAG00000044081		ENSBTAG00000012688
ENSBTAG00000001580					ENSBTAG00000012728
ENSBTAG00000001584					ENSBTAG00000012752
ENSBTAG00000001586					ENSBTAG00000012809
ENSBTAG00000001589					ENSBTAG00000012938
ENSBTAG00000001594					ENSBTAG00000012969
ENSBTAG00000001597					ENSBTAG00000012995
ENSBTAG00000001598					ENSBTAG00000013016
ENSBTAG00000001600					ENSBTAG00000013035
ENSBTAG00000001601					ENSBTAG00000013112
ENSBTAG00000001602					ENSBTAG00000013128
ENSBTAG00000001610					ENSBTAG00000013142
ENSBTAG00000001612					ENSBTAG00000013180
ENSBTAG00000001615					ENSBTAG00000013183
ENSBTAG00000001616					ENSBTAG00000013275
ENSBTAG00000001617					ENSBTAG00000013291
ENSBTAG00000001629					ENSBTAG00000013319
ENSBTAG00000001632					ENSBTAG00000013444
ENSBTAG00000001635					ENSBTAG00000013452
ENSBTAG00000001651					ENSBTAG00000013478
ENSBTAG00000001660					ENSBTAG00000013498
ENSBTAG00000001662					ENSBTAG00000013525
ENSBTAG00000001663					ENSBTAG00000013557
ENSBTAG00000001673					ENSBTAG00000013726
ENSBTAG00000001697					ENSBTAG00000013790
ENSBTAG00000001698					ENSBTAG00000013836
ENSBTAG00000001700					ENSBTAG00000013881
ENSBTAG00000001702					ENSBTAG00000013926
ENSBTAG00000001703					ENSBTAG00000013938
ENSBTAG00000001727					ENSBTAG00000013957
ENSBTAG00000001732					ENSBTAG00000014043
ENSBTAG00000001734					ENSBTAG00000014051
ENSBTAG00000001741					ENSBTAG00000014069
ENSBTAG00000001744					ENSBTAG00000014081
ENSBTAG00000001748					ENSBTAG00000014144
ENSBTAG00000001762					ENSBTAG00000014146
ENSBTAG00000001763					ENSBTAG00000014147
ENSBTAG00000001767					ENSBTAG00000014191
ENSBTAG00000001773					ENSBTAG00000014202
ENSBTAG00000001778					ENSBTAG00000014284
ENSBTAG00000001780					ENSBTAG00000014310
ENSBTAG00000001781					ENSBTAG00000014393
ENSBTAG00000001782					ENSBTAG00000014402
ENSBTAG00000001785					ENSBTAG00000014411
ENSBTAG00000001786					ENSBTAG00000014698
ENSBTAG00000001788					ENSBTAG00000014713
ENSBTAG00000001792					ENSBTAG00000014773
ENSBTAG00000001795					ENSBTAG00000014819
ENSBTAG00000001801					ENSBTAG00000014823
ENSBTAG00000001807					ENSBTAG00000014890
ENSBTAG00000001812					ENSBTAG00000014918
ENSBTAG00000001815					ENSBTAG00000015091
ENSBTAG00000001824					ENSBTAG00000015103
ENSBTAG00000001826					ENSBTAG00000015109
ENSBTAG00000001828					ENSBTAG00000015209
ENSBTAG00000001830					ENSBTAG00000015274
ENSBTAG00000001834					ENSBTAG00000015333
ENSBTAG00000001835					ENSBTAG00000015339
ENSBTAG00000001842					ENSBTAG00000015363
ENSBTAG00000001856					ENSBTAG00000015366
ENSBTAG00000001857					ENSBTAG00000015521
ENSBTAG00000001862					ENSBTAG00000015546
ENSBTAG00000001864					ENSBTAG00000015565
ENSBTAG00000001885					ENSBTAG00000015717
ENSBTAG00000001917					ENSBTAG00000015743
ENSBTAG00000001918					ENSBTAG00000015828
ENSBTAG00000001931					ENSBTAG00000015868
ENSBTAG00000001937					ENSBTAG00000015900
ENSBTAG00000001938					ENSBTAG00000015943
ENSBTAG00000001944					ENSBTAG00000015981
ENSBTAG00000001948					ENSBTAG00000016023
ENSBTAG00000001961					ENSBTAG00000016039
ENSBTAG00000001968					ENSBTAG00000016093
ENSBTAG00000001988					ENSBTAG00000016138
ENSBTAG00000001996					ENSBTAG00000016211
ENSBTAG00000002007					ENSBTAG00000016246
ENSBTAG00000002018					ENSBTAG00000016267
ENSBTAG00000002037					ENSBTAG00000016415
ENSBTAG00000002038					ENSBTAG00000016481
ENSBTAG00000002045					ENSBTAG00000016513
ENSBTAG00000002048					ENSBTAG00000016592
ENSBTAG00000002058					ENSBTAG00000016664
ENSBTAG00000002069					ENSBTAG00000016703
ENSBTAG00000002083					ENSBTAG00000016713
ENSBTAG00000002094					ENSBTAG00000016724
ENSBTAG00000002096					ENSBTAG00000016726
ENSBTAG00000002097					ENSBTAG00000016801
ENSBTAG00000002104					ENSBTAG00000016813
ENSBTAG00000002108					ENSBTAG00000016956
ENSBTAG00000002121					ENSBTAG00000016964
ENSBTAG00000002125					ENSBTAG00000017000
ENSBTAG00000002128					ENSBTAG00000017001
ENSBTAG00000002144					ENSBTAG00000017007
ENSBTAG00000002147					ENSBTAG00000017121
ENSBTAG00000002150					ENSBTAG00000017147
ENSBTAG00000002176					ENSBTAG00000017220
ENSBTAG00000002178					ENSBTAG00000017245
ENSBTAG00000002182					ENSBTAG00000017305
ENSBTAG00000002188					ENSBTAG00000017418
ENSBTAG00000002196					ENSBTAG00000017443
ENSBTAG00000002203					ENSBTAG00000017468
ENSBTAG00000002210					ENSBTAG00000017537
ENSBTAG00000002219					ENSBTAG00000017541
ENSBTAG00000002232					ENSBTAG00000017632
ENSBTAG00000002238					ENSBTAG00000017636
ENSBTAG00000002248					ENSBTAG00000017747
ENSBTAG00000002275					ENSBTAG00000017770
ENSBTAG00000002277					ENSBTAG00000017825
ENSBTAG00000002279					ENSBTAG00000017840
ENSBTAG00000002280					ENSBTAG00000017847
ENSBTAG00000002286					ENSBTAG00000017856
ENSBTAG00000002292					ENSBTAG00000017875
ENSBTAG00000002297					ENSBTAG00000018067
ENSBTAG00000002299					ENSBTAG00000018082
ENSBTAG00000002302					ENSBTAG00000018097
ENSBTAG00000002309					ENSBTAG00000018119
ENSBTAG00000002317					ENSBTAG00000018157
ENSBTAG00000002327					ENSBTAG00000018169
ENSBTAG00000002336					ENSBTAG00000018172
ENSBTAG00000002347					ENSBTAG00000018207
ENSBTAG00000002350					ENSBTAG00000018249
ENSBTAG00000002361					ENSBTAG00000018260
ENSBTAG00000002367					ENSBTAG00000018295
ENSBTAG00000002376					ENSBTAG00000018538
ENSBTAG00000002377					ENSBTAG00000018655
ENSBTAG00000002378					ENSBTAG00000019192
ENSBTAG00000002389					ENSBTAG00000019265
ENSBTAG00000002390					ENSBTAG00000019312
ENSBTAG00000002391					ENSBTAG00000019443
ENSBTAG00000002392					ENSBTAG00000019568
ENSBTAG00000002394					ENSBTAG00000019616
ENSBTAG00000002398					ENSBTAG00000019652
ENSBTAG00000002411					ENSBTAG00000019716
ENSBTAG00000002414					ENSBTAG00000019819
ENSBTAG00000002418					ENSBTAG00000019863
ENSBTAG00000002423					ENSBTAG00000019927
ENSBTAG00000002430					ENSBTAG00000019987
ENSBTAG00000002431					ENSBTAG00000020062
ENSBTAG00000002432					ENSBTAG00000020097
ENSBTAG00000002444					ENSBTAG00000020150
ENSBTAG00000002447					ENSBTAG00000020180
ENSBTAG00000002452					ENSBTAG00000020209
ENSBTAG00000002457					ENSBTAG00000020311
ENSBTAG00000002466					ENSBTAG00000020327
ENSBTAG00000002467					ENSBTAG00000020330
ENSBTAG00000002468					ENSBTAG00000020440
ENSBTAG00000002469					ENSBTAG00000020448
ENSBTAG00000002473					ENSBTAG00000020457
ENSBTAG00000002475					ENSBTAG00000020459
ENSBTAG00000002489					ENSBTAG00000020465
ENSBTAG00000002493					ENSBTAG00000020520
ENSBTAG00000002497					ENSBTAG00000020523
ENSBTAG00000002500					ENSBTAG00000020536
ENSBTAG00000002501					ENSBTAG00000020584
ENSBTAG00000002503					ENSBTAG00000020654
ENSBTAG00000002507					ENSBTAG00000020681
ENSBTAG00000002522					ENSBTAG00000020688
ENSBTAG00000002525					ENSBTAG00000020689
ENSBTAG00000002531					ENSBTAG00000020762
ENSBTAG00000002540					ENSBTAG00000020782
ENSBTAG00000002542					ENSBTAG00000020848
ENSBTAG00000002554					ENSBTAG00000020869
ENSBTAG00000002568					ENSBTAG00000020893
ENSBTAG00000002571					ENSBTAG00000020904
ENSBTAG00000002574					ENSBTAG00000020911
ENSBTAG00000002579					ENSBTAG00000020933
ENSBTAG00000002580					ENSBTAG00000020963
ENSBTAG00000002583					ENSBTAG00000021019
ENSBTAG00000002594					ENSBTAG00000021025
ENSBTAG00000002610					ENSBTAG00000021073
ENSBTAG00000002614					ENSBTAG00000021103
ENSBTAG00000002630					ENSBTAG00000021160
ENSBTAG00000002633					ENSBTAG00000021173
ENSBTAG00000002643					ENSBTAG00000021204
ENSBTAG00000002645					ENSBTAG00000021245
ENSBTAG00000002646					ENSBTAG00000021361
ENSBTAG00000002647					ENSBTAG00000021543
ENSBTAG00000002648					ENSBTAG00000021768
ENSBTAG00000002654					ENSBTAG00000021862
ENSBTAG00000002657					ENSBTAG00000022590
ENSBTAG00000002683					ENSBTAG00000022847
ENSBTAG00000002688					ENSBTAG00000022895
ENSBTAG00000002693					ENSBTAG00000023032
ENSBTAG00000002698					ENSBTAG00000023120
ENSBTAG00000002705					ENSBTAG00000023283
ENSBTAG00000002707					ENSBTAG00000023426
ENSBTAG00000002709					ENSBTAG00000023529
ENSBTAG00000002712					ENSBTAG00000024107
ENSBTAG00000002717					ENSBTAG00000024177
ENSBTAG00000002726					ENSBTAG00000024443
ENSBTAG00000002735					ENSBTAG00000024688
ENSBTAG00000002738					ENSBTAG00000025304
ENSBTAG00000002744					ENSBTAG00000025752
ENSBTAG00000002750					ENSBTAG00000025778
ENSBTAG00000002768					ENSBTAG00000025814
ENSBTAG00000002770					ENSBTAG00000025822
ENSBTAG00000002778					ENSBTAG00000025826
ENSBTAG00000002783					ENSBTAG00000026111
ENSBTAG00000002791					ENSBTAG00000026254
ENSBTAG00000002792					ENSBTAG00000026356
ENSBTAG00000002796					ENSBTAG00000026798
ENSBTAG00000002799					ENSBTAG00000026816
ENSBTAG00000002808					ENSBTAG00000030285
ENSBTAG00000002813					ENSBTAG00000030424
ENSBTAG00000002820					ENSBTAG00000030432
ENSBTAG00000002829					ENSBTAG00000030498
ENSBTAG00000002849					ENSBTAG00000030608
ENSBTAG00000002858					ENSBTAG00000031044
ENSBTAG00000002871					ENSBTAG00000031454
ENSBTAG00000002874					ENSBTAG00000031500
ENSBTAG00000002880					ENSBTAG00000031532
ENSBTAG00000002882					ENSBTAG00000031716
ENSBTAG00000002890					ENSBTAG00000031770
ENSBTAG00000002907					ENSBTAG00000031797
ENSBTAG00000002910					ENSBTAG00000031845
ENSBTAG00000002921					ENSBTAG00000031949
ENSBTAG00000002928					ENSBTAG00000032425
ENSBTAG00000002937					ENSBTAG00000032846
ENSBTAG00000002942					ENSBTAG00000033160
ENSBTAG00000002944					ENSBTAG00000033413
ENSBTAG00000002966					ENSBTAG00000034261
ENSBTAG00000002981					ENSBTAG00000034875
ENSBTAG00000002985					ENSBTAG00000037413
ENSBTAG00000002995					ENSBTAG00000037523
ENSBTAG00000002999					ENSBTAG00000037559
ENSBTAG00000003001					ENSBTAG00000037686
ENSBTAG00000003006					ENSBTAG00000037735
ENSBTAG00000003018					ENSBTAG00000038011
ENSBTAG00000003026					ENSBTAG00000038042
ENSBTAG00000003030					ENSBTAG00000038254
ENSBTAG00000003034					ENSBTAG00000038262
ENSBTAG00000003040					ENSBTAG00000038321
ENSBTAG00000003043					ENSBTAG00000038617
ENSBTAG00000003049					ENSBTAG00000039046
ENSBTAG00000003052					ENSBTAG00000039237
ENSBTAG00000003058					ENSBTAG00000039302
ENSBTAG00000003059					ENSBTAG00000039588
ENSBTAG00000003062					ENSBTAG00000039732
ENSBTAG00000003067					ENSBTAG00000039980
ENSBTAG00000003068					ENSBTAG00000040061
ENSBTAG00000003072					ENSBTAG00000040100
ENSBTAG00000003079					ENSBTAG00000040199
ENSBTAG00000003083					ENSBTAG00000040321
ENSBTAG00000003109					ENSBTAG00000040399
ENSBTAG00000003111					ENSBTAG00000040432
ENSBTAG00000003112					ENSBTAG00000040584
ENSBTAG00000003115					ENSBTAG00000043951
ENSBTAG00000003134					ENSBTAG00000043985
ENSBTAG00000003148					ENSBTAG00000044015
ENSBTAG00000003155					ENSBTAG00000044126
ENSBTAG00000003166					ENSBTAG00000044194
ENSBTAG00000003168					ENSBTAG00000044209
ENSBTAG00000003189
ENSBTAG00000003201
ENSBTAG00000003217
ENSBTAG00000003218
ENSBTAG00000003222
ENSBTAG00000003229
ENSBTAG00000003253
ENSBTAG00000003263
ENSBTAG00000003265
ENSBTAG00000003294
ENSBTAG00000003300
ENSBTAG00000003305
ENSBTAG00000003307
ENSBTAG00000003316
ENSBTAG00000003329
ENSBTAG00000003330
ENSBTAG00000003332
ENSBTAG00000003335
ENSBTAG00000003345
ENSBTAG00000003354
ENSBTAG00000003361
ENSBTAG00000003362
ENSBTAG00000003370
ENSBTAG00000003390
ENSBTAG00000003399
ENSBTAG00000003405
ENSBTAG00000003417
ENSBTAG00000003423
ENSBTAG00000003424
ENSBTAG00000003434
ENSBTAG00000003469
ENSBTAG00000003476
ENSBTAG00000003484
ENSBTAG00000003500
ENSBTAG00000003516
ENSBTAG00000003523
ENSBTAG00000003525
ENSBTAG00000003529
ENSBTAG00000003530
ENSBTAG00000003535
ENSBTAG00000003548
ENSBTAG00000003550
ENSBTAG00000003552
ENSBTAG00000003566
ENSBTAG00000003577
ENSBTAG00000003585
ENSBTAG00000003586
ENSBTAG00000003598
ENSBTAG00000003602
ENSBTAG00000003604
ENSBTAG00000003617
ENSBTAG00000003625
ENSBTAG00000003626
ENSBTAG00000003635
ENSBTAG00000003650
ENSBTAG00000003665
ENSBTAG00000003682
ENSBTAG00000003687
ENSBTAG00000003692
ENSBTAG00000003693
ENSBTAG00000003711
ENSBTAG00000003718
ENSBTAG00000003727
ENSBTAG00000003728
ENSBTAG00000003733
ENSBTAG00000003746
ENSBTAG00000003747
ENSBTAG00000003749
ENSBTAG00000003758
ENSBTAG00000003760
ENSBTAG00000003771
ENSBTAG00000003773
ENSBTAG00000003775
ENSBTAG00000003793
ENSBTAG00000003794
ENSBTAG00000003798
ENSBTAG00000003801
ENSBTAG00000003815
ENSBTAG00000003820
ENSBTAG00000003845
ENSBTAG00000003846
ENSBTAG00000003861
ENSBTAG00000003866
ENSBTAG00000003887
ENSBTAG00000003891
ENSBTAG00000003907
ENSBTAG00000003908
ENSBTAG00000003925
ENSBTAG00000003927
ENSBTAG00000003934
ENSBTAG00000003935
ENSBTAG00000003948
ENSBTAG00000003965
ENSBTAG00000003966
ENSBTAG00000003967
ENSBTAG00000003983
ENSBTAG00000003987
ENSBTAG00000004005
ENSBTAG00000004009
ENSBTAG00000004015
ENSBTAG00000004024
ENSBTAG00000004035
ENSBTAG00000004037
ENSBTAG00000004048
ENSBTAG00000004051
ENSBTAG00000004054
ENSBTAG00000004064
ENSBTAG00000004072
ENSBTAG00000004077
ENSBTAG00000004118
ENSBTAG00000004120
ENSBTAG00000004145
ENSBTAG00000004154
ENSBTAG00000004159
ENSBTAG00000004175
ENSBTAG00000004191
ENSBTAG00000004211
ENSBTAG00000004218
ENSBTAG00000004222
ENSBTAG00000004225
ENSBTAG00000004226
ENSBTAG00000004230
ENSBTAG00000004237
ENSBTAG00000004242
ENSBTAG00000004256
ENSBTAG00000004261
ENSBTAG00000004274
ENSBTAG00000004275
ENSBTAG00000004278
ENSBTAG00000004279
ENSBTAG00000004284
ENSBTAG00000004291
ENSBTAG00000004292
ENSBTAG00000004310
ENSBTAG00000004315
ENSBTAG00000004318
ENSBTAG00000004322
ENSBTAG00000004331
ENSBTAG00000004333
ENSBTAG00000004348
ENSBTAG00000004349
ENSBTAG00000004358
ENSBTAG00000004361
ENSBTAG00000004406
ENSBTAG00000004409
ENSBTAG00000004416
ENSBTAG00000004421
ENSBTAG00000004432
ENSBTAG00000004452
ENSBTAG00000004475
ENSBTAG00000004495
ENSBTAG00000004496
ENSBTAG00000004498
ENSBTAG00000004517
ENSBTAG00000004531
ENSBTAG00000004540
ENSBTAG00000004552
ENSBTAG00000004556
ENSBTAG00000004561
ENSBTAG00000004564
ENSBTAG00000004567
ENSBTAG00000004571
ENSBTAG00000004583
ENSBTAG00000004586
ENSBTAG00000004590
ENSBTAG00000004599
ENSBTAG00000004600
ENSBTAG00000004620
ENSBTAG00000004622
ENSBTAG00000004625
ENSBTAG00000004629
ENSBTAG00000004635
ENSBTAG00000004639
ENSBTAG00000004641
ENSBTAG00000004651
ENSBTAG00000004652
ENSBTAG00000004654
ENSBTAG00000004657
ENSBTAG00000004679
ENSBTAG00000004688
ENSBTAG00000004695
ENSBTAG00000004706
ENSBTAG00000004710
ENSBTAG00000004716
ENSBTAG00000004736
ENSBTAG00000004746
ENSBTAG00000004750
ENSBTAG00000004767
ENSBTAG00000004768
ENSBTAG00000004769
ENSBTAG00000004782
ENSBTAG00000004783
ENSBTAG00000004786
ENSBTAG00000004788
ENSBTAG00000004789
ENSBTAG00000004792
ENSBTAG00000004793
ENSBTAG00000004804
ENSBTAG00000004805
ENSBTAG00000004829
ENSBTAG00000004835
ENSBTAG00000004844
ENSBTAG00000004861
ENSBTAG00000004872
ENSBTAG00000004875
ENSBTAG00000004887
ENSBTAG00000004888
ENSBTAG00000004894
ENSBTAG00000004907
ENSBTAG00000004909
ENSBTAG00000004910
ENSBTAG00000004913
ENSBTAG00000004916
ENSBTAG00000004922
ENSBTAG00000004924
ENSBTAG00000004933
ENSBTAG00000004936
ENSBTAG00000004943
ENSBTAG00000004950
ENSBTAG00000004954
ENSBTAG00000004965
ENSBTAG00000004975
ENSBTAG00000004982
ENSBTAG00000004992
ENSBTAG00000004995
ENSBTAG00000005003
ENSBTAG00000005008
ENSBTAG00000005012
ENSBTAG00000005017
ENSBTAG00000005025
ENSBTAG00000005027
ENSBTAG00000005028
ENSBTAG00000005029
ENSBTAG00000005033
ENSBTAG00000005039
ENSBTAG00000005041
ENSBTAG00000005048
ENSBTAG00000005052
ENSBTAG00000005075
ENSBTAG00000005077
ENSBTAG00000005082
ENSBTAG00000005089
ENSBTAG00000005092
ENSBTAG00000005093
ENSBTAG00000005102
ENSBTAG00000005106
ENSBTAG00000005116
ENSBTAG00000005119
ENSBTAG00000005127
ENSBTAG00000005129
ENSBTAG00000005154
ENSBTAG00000005158
ENSBTAG00000005166
ENSBTAG00000005174
ENSBTAG00000005186
ENSBTAG00000005203
ENSBTAG00000005205
ENSBTAG00000005206
ENSBTAG00000005208
ENSBTAG00000005221
ENSBTAG00000005227
ENSBTAG00000005235
ENSBTAG00000005236
ENSBTAG00000005260
ENSBTAG00000005263
ENSBTAG00000005272
ENSBTAG00000005278
ENSBTAG00000005285
ENSBTAG00000005287
ENSBTAG00000005289
ENSBTAG00000005296
ENSBTAG00000005301
ENSBTAG00000005304
ENSBTAG00000005314
ENSBTAG00000005316
ENSBTAG00000005319
ENSBTAG00000005321
ENSBTAG00000005347
ENSBTAG00000005356
ENSBTAG00000005357
ENSBTAG00000005360
ENSBTAG00000005373
ENSBTAG00000005377
ENSBTAG00000005384
ENSBTAG00000005385
ENSBTAG00000005393
ENSBTAG00000005403
ENSBTAG00000005413
ENSBTAG00000005426
ENSBTAG00000005432
ENSBTAG00000005441
ENSBTAG00000005454
ENSBTAG00000005455
ENSBTAG00000005458
ENSBTAG00000005465
ENSBTAG00000005475
ENSBTAG00000005477
ENSBTAG00000005481
ENSBTAG00000005489
ENSBTAG00000005490
ENSBTAG00000005492
ENSBTAG00000005498
ENSBTAG00000005523
ENSBTAG00000005546
ENSBTAG00000005550
ENSBTAG00000005564
ENSBTAG00000005571
ENSBTAG00000005572
ENSBTAG00000005573
ENSBTAG00000005574
ENSBTAG00000005577
ENSBTAG00000005581
ENSBTAG00000005583
ENSBTAG00000005587
ENSBTAG00000005596
ENSBTAG00000005620
ENSBTAG00000005622
ENSBTAG00000005627
ENSBTAG00000005631
ENSBTAG00000005634
ENSBTAG00000005638
ENSBTAG00000005639
ENSBTAG00000005654
ENSBTAG00000005660
ENSBTAG00000005664
ENSBTAG00000005665
ENSBTAG00000005682
ENSBTAG00000005695
ENSBTAG00000005710
ENSBTAG00000005712
ENSBTAG00000005714
ENSBTAG00000005715
ENSBTAG00000005726
ENSBTAG00000005730
ENSBTAG00000005734
ENSBTAG00000005736
ENSBTAG00000005738
ENSBTAG00000005750
ENSBTAG00000005756
ENSBTAG00000005757
ENSBTAG00000005762
ENSBTAG00000005780
ENSBTAG00000005784
ENSBTAG00000005786
ENSBTAG00000005791
ENSBTAG00000005792
ENSBTAG00000005793
ENSBTAG00000005796
ENSBTAG00000005803
ENSBTAG00000005807
ENSBTAG00000005808
ENSBTAG00000005815
ENSBTAG00000005827
ENSBTAG00000005842
ENSBTAG00000005843
ENSBTAG00000005857
ENSBTAG00000005858
ENSBTAG00000005865
ENSBTAG00000005891
ENSBTAG00000005892
ENSBTAG00000005893
ENSBTAG00000005897
ENSBTAG00000005898
ENSBTAG00000005907
ENSBTAG00000005909
ENSBTAG00000005915
ENSBTAG00000005923
ENSBTAG00000005929
ENSBTAG00000005934
ENSBTAG00000005957
ENSBTAG00000005969
ENSBTAG00000005971
ENSBTAG00000005975
ENSBTAG00000005985
ENSBTAG00000005990
ENSBTAG00000006008
ENSBTAG00000006021
ENSBTAG00000006024
ENSBTAG00000006026
ENSBTAG00000006029
ENSBTAG00000006033
ENSBTAG00000006036
ENSBTAG00000006040
ENSBTAG00000006044
ENSBTAG00000006045
ENSBTAG00000006048
ENSBTAG00000006050
ENSBTAG00000006051
ENSBTAG00000006056
ENSBTAG00000006059
ENSBTAG00000006071
ENSBTAG00000006075
ENSBTAG00000006078
ENSBTAG00000006079
ENSBTAG00000006081
ENSBTAG00000006084
ENSBTAG00000006085
ENSBTAG00000006088
ENSBTAG00000006101
ENSBTAG00000006103
ENSBTAG00000006104
ENSBTAG00000006114
ENSBTAG00000006122
ENSBTAG00000006124
ENSBTAG00000006132
ENSBTAG00000006134
ENSBTAG00000006135
ENSBTAG00000006138
ENSBTAG00000006143
ENSBTAG00000006159
ENSBTAG00000006160
ENSBTAG00000006166
ENSBTAG00000006170
ENSBTAG00000006177
ENSBTAG00000006187
ENSBTAG00000006193
ENSBTAG00000006194
ENSBTAG00000006199
ENSBTAG00000006204
ENSBTAG00000006223
ENSBTAG00000006227
ENSBTAG00000006235
ENSBTAG00000006242
ENSBTAG00000006244
ENSBTAG00000006247
ENSBTAG00000006268
ENSBTAG00000006270
ENSBTAG00000006272
ENSBTAG00000006280
ENSBTAG00000006295
ENSBTAG00000006322
ENSBTAG00000006324
ENSBTAG00000006326
ENSBTAG00000006330
ENSBTAG00000006335
ENSBTAG00000006342
ENSBTAG00000006343
ENSBTAG00000006347
ENSBTAG00000006353
ENSBTAG00000006355
ENSBTAG00000006357
ENSBTAG00000006359
ENSBTAG00000006360
ENSBTAG00000006364
ENSBTAG00000006370
ENSBTAG00000006371
ENSBTAG00000006385
ENSBTAG00000006391
ENSBTAG00000006396
ENSBTAG00000006404
ENSBTAG00000006414
ENSBTAG00000006416
ENSBTAG00000006420
ENSBTAG00000006422
ENSBTAG00000006428
ENSBTAG00000006429
ENSBTAG00000006441
ENSBTAG00000006452
ENSBTAG00000006453
ENSBTAG00000006457
ENSBTAG00000006470
ENSBTAG00000006479
ENSBTAG00000006487
ENSBTAG00000006493
ENSBTAG00000006495
ENSBTAG00000006509
ENSBTAG00000006511
ENSBTAG00000006519
ENSBTAG00000006523
ENSBTAG00000006525
ENSBTAG00000006526
ENSBTAG00000006531
ENSBTAG00000006533
ENSBTAG00000006543
ENSBTAG00000006547
ENSBTAG00000006550
ENSBTAG00000006558
ENSBTAG00000006567
ENSBTAG00000006583
ENSBTAG00000006586
ENSBTAG00000006590
ENSBTAG00000006591
ENSBTAG00000006593
ENSBTAG00000006607
ENSBTAG00000006612
ENSBTAG00000006619
ENSBTAG00000006621
ENSBTAG00000006630
ENSBTAG00000006631
ENSBTAG00000006639
ENSBTAG00000006644
ENSBTAG00000006645
ENSBTAG00000006646
ENSBTAG00000006647
ENSBTAG00000006654
ENSBTAG00000006656
ENSBTAG00000006665
ENSBTAG00000006667
ENSBTAG00000006670
ENSBTAG00000006671
ENSBTAG00000006672
ENSBTAG00000006675
ENSBTAG00000006678
ENSBTAG00000006679
ENSBTAG00000006680
ENSBTAG00000006690
ENSBTAG00000006695
ENSBTAG00000006696
ENSBTAG00000006702
ENSBTAG00000006708
ENSBTAG00000006731
ENSBTAG00000006732
ENSBTAG00000006738
ENSBTAG00000006740
ENSBTAG00000006745
ENSBTAG00000006755
ENSBTAG00000006756
ENSBTAG00000006759
ENSBTAG00000006790
ENSBTAG00000006801
ENSBTAG00000006816
ENSBTAG00000006817
ENSBTAG00000006824
ENSBTAG00000006835
ENSBTAG00000006838
ENSBTAG00000006839
ENSBTAG00000006860
ENSBTAG00000006883
ENSBTAG00000006894
ENSBTAG00000006898
ENSBTAG00000006899
ENSBTAG00000006914
ENSBTAG00000006916
ENSBTAG00000006919
ENSBTAG00000006927
ENSBTAG00000006928
ENSBTAG00000006948
ENSBTAG00000006950
ENSBTAG00000006955
ENSBTAG00000006957
ENSBTAG00000006971
ENSBTAG00000006978
ENSBTAG00000006988
ENSBTAG00000007002
ENSBTAG00000007007
ENSBTAG00000007016
ENSBTAG00000007058
ENSBTAG00000007084
ENSBTAG00000007097
ENSBTAG00000007104
ENSBTAG00000007106
ENSBTAG00000007109
ENSBTAG00000007128
ENSBTAG00000007137
ENSBTAG00000007139
ENSBTAG00000007142
ENSBTAG00000007152
ENSBTAG00000007160
ENSBTAG00000007162
ENSBTAG00000007172
ENSBTAG00000007187
ENSBTAG00000007200
ENSBTAG00000007203
ENSBTAG00000007206
ENSBTAG00000007210
ENSBTAG00000007216
ENSBTAG00000007217
ENSBTAG00000007220
ENSBTAG00000007223
ENSBTAG00000007236
ENSBTAG00000007262
ENSBTAG00000007270
ENSBTAG00000007272
ENSBTAG00000007280
ENSBTAG00000007303
ENSBTAG00000007304
ENSBTAG00000007308
ENSBTAG00000007319
ENSBTAG00000007320
ENSBTAG00000007335
ENSBTAG00000007338
ENSBTAG00000007341
ENSBTAG00000007346
ENSBTAG00000007348
ENSBTAG00000007357
ENSBTAG00000007361
ENSBTAG00000007362
ENSBTAG00000007368
ENSBTAG00000007369
ENSBTAG00000007374
ENSBTAG00000007375
ENSBTAG00000007382
ENSBTAG00000007384
ENSBTAG00000007387
ENSBTAG00000007428
ENSBTAG00000007433
ENSBTAG00000007434
ENSBTAG00000007435
ENSBTAG00000007446
ENSBTAG00000007447
ENSBTAG00000007455
ENSBTAG00000007468
ENSBTAG00000007480
ENSBTAG00000007483
ENSBTAG00000007485
ENSBTAG00000007488
ENSBTAG00000007493
ENSBTAG00000007496
ENSBTAG00000007499
ENSBTAG00000007501
ENSBTAG00000007502
ENSBTAG00000007507
ENSBTAG00000007523
ENSBTAG00000007546
ENSBTAG00000007564
ENSBTAG00000007566
ENSBTAG00000007577
ENSBTAG00000007578
ENSBTAG00000007589
ENSBTAG00000007594
ENSBTAG00000007595
ENSBTAG00000007596
ENSBTAG00000007605
ENSBTAG00000007606
ENSBTAG00000007624
ENSBTAG00000007626
ENSBTAG00000007629
ENSBTAG00000007638
ENSBTAG00000007651
ENSBTAG00000007659
ENSBTAG00000007660
ENSBTAG00000007662
ENSBTAG00000007668
ENSBTAG00000007674
ENSBTAG00000007681
ENSBTAG00000007685
ENSBTAG00000007694
ENSBTAG00000007698
ENSBTAG00000007700
ENSBTAG00000007719
ENSBTAG00000007725
ENSBTAG00000007728
ENSBTAG00000007732
ENSBTAG00000007739
ENSBTAG00000007752
ENSBTAG00000007762
ENSBTAG00000007763
ENSBTAG00000007784
ENSBTAG00000007788
ENSBTAG00000007806
ENSBTAG00000007807
ENSBTAG00000007812
ENSBTAG00000007814
ENSBTAG00000007823
ENSBTAG00000007827
ENSBTAG00000007835
ENSBTAG00000007836
ENSBTAG00000007838
ENSBTAG00000007844
ENSBTAG00000007846
ENSBTAG00000007879
ENSBTAG00000007896
ENSBTAG00000007900
ENSBTAG00000007913
ENSBTAG00000007927
ENSBTAG00000007935
ENSBTAG00000007946
ENSBTAG00000007952
ENSBTAG00000007953
ENSBTAG00000007954
ENSBTAG00000007955
ENSBTAG00000007961
ENSBTAG00000007962
ENSBTAG00000007963
ENSBTAG00000007964
ENSBTAG00000007970
ENSBTAG00000008001
ENSBTAG00000008005
ENSBTAG00000008020
ENSBTAG00000008024
ENSBTAG00000008034
ENSBTAG00000008053
ENSBTAG00000008054
ENSBTAG00000008060
ENSBTAG00000008074
ENSBTAG00000008079
ENSBTAG00000008083
ENSBTAG00000008092
ENSBTAG00000008093
ENSBTAG00000008109
ENSBTAG00000008110
ENSBTAG00000008115
ENSBTAG00000008122
ENSBTAG00000008127
ENSBTAG00000008129
ENSBTAG00000008135
ENSBTAG00000008139
ENSBTAG00000008158
ENSBTAG00000008160
ENSBTAG00000008167
ENSBTAG00000008173
ENSBTAG00000008186
ENSBTAG00000008191
ENSBTAG00000008197
ENSBTAG00000008202
ENSBTAG00000008203
ENSBTAG00000008218
ENSBTAG00000008237
ENSBTAG00000008241
ENSBTAG00000008249
ENSBTAG00000008251
ENSBTAG00000008258
ENSBTAG00000008272
ENSBTAG00000008275
ENSBTAG00000008295
ENSBTAG00000008296
ENSBTAG00000008309
ENSBTAG00000008310
ENSBTAG00000008314
ENSBTAG00000008318
ENSBTAG00000008321
ENSBTAG00000008323
ENSBTAG00000008330
ENSBTAG00000008331
ENSBTAG00000008339
ENSBTAG00000008340
ENSBTAG00000008355
ENSBTAG00000008369
ENSBTAG00000008371
ENSBTAG00000008373
ENSBTAG00000008384
ENSBTAG00000008386
ENSBTAG00000008389
ENSBTAG00000008401
ENSBTAG00000008412
ENSBTAG00000008417
ENSBTAG00000008423
ENSBTAG00000008424
ENSBTAG00000008434
ENSBTAG00000008435
ENSBTAG00000008436
ENSBTAG00000008443
ENSBTAG00000008448
ENSBTAG00000008457
ENSBTAG00000008465
ENSBTAG00000008472
ENSBTAG00000008480
ENSBTAG00000008495
ENSBTAG00000008497
ENSBTAG00000008500
ENSBTAG00000008527
ENSBTAG00000008535
ENSBTAG00000008539
ENSBTAG00000008541
ENSBTAG00000008543
ENSBTAG00000008548
ENSBTAG00000008551
ENSBTAG00000008555
ENSBTAG00000008567
ENSBTAG00000008577
ENSBTAG00000008579
ENSBTAG00000008591
ENSBTAG00000008596
ENSBTAG00000008606
ENSBTAG00000008607
ENSBTAG00000008609
ENSBTAG00000008611
ENSBTAG00000008620
ENSBTAG00000008621
ENSBTAG00000008629
ENSBTAG00000008640
ENSBTAG00000008648
ENSBTAG00000008683
ENSBTAG00000008687
ENSBTAG00000008692
ENSBTAG00000008697
ENSBTAG00000008705
ENSBTAG00000008709
ENSBTAG00000008711
ENSBTAG00000008718
ENSBTAG00000008719
ENSBTAG00000008721
ENSBTAG00000008728
ENSBTAG00000008730
ENSBTAG00000008731
ENSBTAG00000008733
ENSBTAG00000008734
ENSBTAG00000008736
ENSBTAG00000008740
ENSBTAG00000008743
ENSBTAG00000008744
ENSBTAG00000008753
ENSBTAG00000008765
ENSBTAG00000008774
ENSBTAG00000008792
ENSBTAG00000008802
ENSBTAG00000008816
ENSBTAG00000008821
ENSBTAG00000008826
ENSBTAG00000008827
ENSBTAG00000008828
ENSBTAG00000008833
ENSBTAG00000008835
ENSBTAG00000008837
ENSBTAG00000008841
ENSBTAG00000008854
ENSBTAG00000008858
ENSBTAG00000008863
ENSBTAG00000008873
ENSBTAG00000008877
ENSBTAG00000008880
ENSBTAG00000008883
ENSBTAG00000008884
ENSBTAG00000008935
ENSBTAG00000008936
ENSBTAG00000008939
ENSBTAG00000008948
ENSBTAG00000008952
ENSBTAG00000008956
ENSBTAG00000008966
ENSBTAG00000008981
ENSBTAG00000008985
ENSBTAG00000008994
ENSBTAG00000009005
ENSBTAG00000009014
ENSBTAG00000009032
ENSBTAG00000009036
ENSBTAG00000009042
ENSBTAG00000009047
ENSBTAG00000009049
ENSBTAG00000009051
ENSBTAG00000009084
ENSBTAG00000009085
ENSBTAG00000009087
ENSBTAG00000009101
ENSBTAG00000009104
ENSBTAG00000009127
ENSBTAG00000009129
ENSBTAG00000009151
ENSBTAG00000009177
ENSBTAG00000009183
ENSBTAG00000009188
ENSBTAG00000009202
ENSBTAG00000009207
ENSBTAG00000009208
ENSBTAG00000009219
ENSBTAG00000009223
ENSBTAG00000009226
ENSBTAG00000009233
ENSBTAG00000009236
ENSBTAG00000009237
ENSBTAG00000009263
ENSBTAG00000009264
ENSBTAG00000009267
ENSBTAG00000009269
ENSBTAG00000009272
ENSBTAG00000009282
ENSBTAG00000009284
ENSBTAG00000009288
ENSBTAG00000009292
ENSBTAG00000009293
ENSBTAG00000009299
ENSBTAG00000009343
ENSBTAG00000009345
ENSBTAG00000009351
ENSBTAG00000009353
ENSBTAG00000009357
ENSBTAG00000009366
ENSBTAG00000009368
ENSBTAG00000009376
ENSBTAG00000009386
ENSBTAG00000009389
ENSBTAG00000009410
ENSBTAG00000009417
ENSBTAG00000009431
ENSBTAG00000009435
ENSBTAG00000009449
ENSBTAG00000009453
ENSBTAG00000009457
ENSBTAG00000009458
ENSBTAG00000009462
ENSBTAG00000009479
ENSBTAG00000009483
ENSBTAG00000009488
ENSBTAG00000009494
ENSBTAG00000009500
ENSBTAG00000009507
ENSBTAG00000009508
ENSBTAG00000009509
ENSBTAG00000009513
ENSBTAG00000009517
ENSBTAG00000009534
ENSBTAG00000009542
ENSBTAG00000009549
ENSBTAG00000009562
ENSBTAG00000009576
ENSBTAG00000009578
ENSBTAG00000009579
ENSBTAG00000009580
ENSBTAG00000009595
ENSBTAG00000009607
ENSBTAG00000009614
ENSBTAG00000009617
ENSBTAG00000009631
ENSBTAG00000009635
ENSBTAG00000009653
ENSBTAG00000009654
ENSBTAG00000009661
ENSBTAG00000009676
ENSBTAG00000009683
ENSBTAG00000009689
ENSBTAG00000009698
ENSBTAG00000009705
ENSBTAG00000009715
ENSBTAG00000009719
ENSBTAG00000009735
ENSBTAG00000009757
ENSBTAG00000009775
ENSBTAG00000009780
ENSBTAG00000009795
ENSBTAG00000009805
ENSBTAG00000009813
ENSBTAG00000009830
ENSBTAG00000009835
ENSBTAG00000009836
ENSBTAG00000009839
ENSBTAG00000009841
ENSBTAG00000009844
ENSBTAG00000009845
ENSBTAG00000009851
ENSBTAG00000009852
ENSBTAG00000009859
ENSBTAG00000009871
ENSBTAG00000009877
ENSBTAG00000009895
ENSBTAG00000009899
ENSBTAG00000009906
ENSBTAG00000009913
ENSBTAG00000009914
ENSBTAG00000009915
ENSBTAG00000009916
ENSBTAG00000009924
ENSBTAG00000009928
ENSBTAG00000009939
ENSBTAG00000009951
ENSBTAG00000009959
ENSBTAG00000009960
ENSBTAG00000009962
ENSBTAG00000009969
ENSBTAG00000009982
ENSBTAG00000009984
ENSBTAG00000009988
ENSBTAG00000009997
ENSBTAG00000010002
ENSBTAG00000010012
ENSBTAG00000010015
ENSBTAG00000010024
ENSBTAG00000010030
ENSBTAG00000010036
ENSBTAG00000010042
ENSBTAG00000010050
ENSBTAG00000010060
ENSBTAG00000010063
ENSBTAG00000010069
ENSBTAG00000010071
ENSBTAG00000010077
ENSBTAG00000010083
ENSBTAG00000010100
ENSBTAG00000010103
ENSBTAG00000010106
ENSBTAG00000010107
ENSBTAG00000010135
ENSBTAG00000010136
ENSBTAG00000010145
ENSBTAG00000010149
ENSBTAG00000010169
ENSBTAG00000010176
ENSBTAG00000010177
ENSBTAG00000010180
ENSBTAG00000010181
ENSBTAG00000010193
ENSBTAG00000010204
ENSBTAG00000010210
ENSBTAG00000010227
ENSBTAG00000010232
ENSBTAG00000010238
ENSBTAG00000010242
ENSBTAG00000010251
ENSBTAG00000010265
ENSBTAG00000010298
ENSBTAG00000010304
ENSBTAG00000010311
ENSBTAG00000010318
ENSBTAG00000010321
ENSBTAG00000010324
ENSBTAG00000010328
ENSBTAG00000010336
ENSBTAG00000010339
ENSBTAG00000010349
ENSBTAG00000010366
ENSBTAG00000010368
ENSBTAG00000010370
ENSBTAG00000010375
ENSBTAG00000010376
ENSBTAG00000010379
ENSBTAG00000010390
ENSBTAG00000010393
ENSBTAG00000010401
ENSBTAG00000010413
ENSBTAG00000010428
ENSBTAG00000010431
ENSBTAG00000010433
ENSBTAG00000010439
ENSBTAG00000010447
ENSBTAG00000010449
ENSBTAG00000010451
ENSBTAG00000010456
ENSBTAG00000010465
ENSBTAG00000010467
ENSBTAG00000010478
ENSBTAG00000010480
ENSBTAG00000010492
ENSBTAG00000010496
ENSBTAG00000010498
ENSBTAG00000010502
ENSBTAG00000010505
ENSBTAG00000010506
ENSBTAG00000010526
ENSBTAG00000010531
ENSBTAG00000010534
ENSBTAG00000010545
ENSBTAG00000010546
ENSBTAG00000010559
ENSBTAG00000010564
ENSBTAG00000010576
ENSBTAG00000010578
ENSBTAG00000010587
ENSBTAG00000010595
ENSBTAG00000010602
ENSBTAG00000010604
ENSBTAG00000010611
ENSBTAG00000010613
ENSBTAG00000010616
ENSBTAG00000010622
ENSBTAG00000010624
ENSBTAG00000010626
ENSBTAG00000010641
ENSBTAG00000010645
ENSBTAG00000010652
ENSBTAG00000010659
ENSBTAG00000010660
ENSBTAG00000010662
ENSBTAG00000010664
ENSBTAG00000010676
ENSBTAG00000010682
ENSBTAG00000010692
ENSBTAG00000010704
ENSBTAG00000010715
ENSBTAG00000010720
ENSBTAG00000010723
ENSBTAG00000010724
ENSBTAG00000010727
ENSBTAG00000010731
ENSBTAG00000010735
ENSBTAG00000010740
ENSBTAG00000010742
ENSBTAG00000010745
ENSBTAG00000010769
ENSBTAG00000010784
ENSBTAG00000010787
ENSBTAG00000010792
ENSBTAG00000010799
ENSBTAG00000010803
ENSBTAG00000010812
ENSBTAG00000010818
ENSBTAG00000010820
ENSBTAG00000010828
ENSBTAG00000010837
ENSBTAG00000010843
ENSBTAG00000010846
ENSBTAG00000010859
ENSBTAG00000010863
ENSBTAG00000010865
ENSBTAG00000010866
ENSBTAG00000010874
ENSBTAG00000010877
ENSBTAG00000010885
ENSBTAG00000010888
ENSBTAG00000010897
ENSBTAG00000010899
ENSBTAG00000010904
ENSBTAG00000010907
ENSBTAG00000010910
ENSBTAG00000010913
ENSBTAG00000010931
ENSBTAG00000010937
ENSBTAG00000010943
ENSBTAG00000010954
ENSBTAG00000010956
ENSBTAG00000010958
ENSBTAG00000010964
ENSBTAG00000010971
ENSBTAG00000010980
ENSBTAG00000010982
ENSBTAG00000010984
ENSBTAG00000010989
ENSBTAG00000010994
ENSBTAG00000011002
ENSBTAG00000011010
ENSBTAG00000011017
ENSBTAG00000011022
ENSBTAG00000011024
ENSBTAG00000011037
ENSBTAG00000011038
ENSBTAG00000011041
ENSBTAG00000011070
ENSBTAG00000011071
ENSBTAG00000011082
ENSBTAG00000011095
ENSBTAG00000011097
ENSBTAG00000011103
ENSBTAG00000011104
ENSBTAG00000011137
ENSBTAG00000011140
ENSBTAG00000011145
ENSBTAG00000011178
ENSBTAG00000011189
ENSBTAG00000011196
ENSBTAG00000011198
ENSBTAG00000011228
ENSBTAG00000011229
ENSBTAG00000011242
ENSBTAG00000011244
ENSBTAG00000011256
ENSBTAG00000011257
ENSBTAG00000011266
ENSBTAG00000011274
ENSBTAG00000011275
ENSBTAG00000011292
ENSBTAG00000011298
ENSBTAG00000011305
ENSBTAG00000011311
ENSBTAG00000011316
ENSBTAG00000011327
ENSBTAG00000011328
ENSBTAG00000011332
ENSBTAG00000011333
ENSBTAG00000011381
ENSBTAG00000011384
ENSBTAG00000011388
ENSBTAG00000011394
ENSBTAG00000011395
ENSBTAG00000011396
ENSBTAG00000011403
ENSBTAG00000011419
ENSBTAG00000011425
ENSBTAG00000011429
ENSBTAG00000011435
ENSBTAG00000011444
ENSBTAG00000011445
ENSBTAG00000011446
ENSBTAG00000011451
ENSBTAG00000011456
ENSBTAG00000011463
ENSBTAG00000011465
ENSBTAG00000011479
ENSBTAG00000011488
ENSBTAG00000011490
ENSBTAG00000011495
ENSBTAG00000011500
ENSBTAG00000011505
ENSBTAG00000011516
ENSBTAG00000011517
ENSBTAG00000011534
ENSBTAG00000011548
ENSBTAG00000011556
ENSBTAG00000011559
ENSBTAG00000011580
ENSBTAG00000011581
ENSBTAG00000011586
ENSBTAG00000011587
ENSBTAG00000011588
ENSBTAG00000011596
ENSBTAG00000011598
ENSBTAG00000011613
ENSBTAG00000011619
ENSBTAG00000011626
ENSBTAG00000011640
ENSBTAG00000011643
ENSBTAG00000011645
ENSBTAG00000011647
ENSBTAG00000011651
ENSBTAG00000011662
ENSBTAG00000011680
ENSBTAG00000011684
ENSBTAG00000011689
ENSBTAG00000011692
ENSBTAG00000011721
ENSBTAG00000011723
ENSBTAG00000011729
ENSBTAG00000011730
ENSBTAG00000011740
ENSBTAG00000011748
ENSBTAG00000011757
ENSBTAG00000011760
ENSBTAG00000011762
ENSBTAG00000011765
ENSBTAG00000011770
ENSBTAG00000011782
ENSBTAG00000011787
ENSBTAG00000011789
ENSBTAG00000011792
ENSBTAG00000011805
ENSBTAG00000011810
ENSBTAG00000011823
ENSBTAG00000011825
ENSBTAG00000011826
ENSBTAG00000011828
ENSBTAG00000011843
ENSBTAG00000011846
ENSBTAG00000011849
ENSBTAG00000011860
ENSBTAG00000011866
ENSBTAG00000011875
ENSBTAG00000011882
ENSBTAG00000011883
ENSBTAG00000011885
ENSBTAG00000011890
ENSBTAG00000011892
ENSBTAG00000011899
ENSBTAG00000011913
ENSBTAG00000011914
ENSBTAG00000011918
ENSBTAG00000011926
ENSBTAG00000011931
ENSBTAG00000011943
ENSBTAG00000011945
ENSBTAG00000011950
ENSBTAG00000011953
ENSBTAG00000011954
ENSBTAG00000011959
ENSBTAG00000011963
ENSBTAG00000011966
ENSBTAG00000011969
ENSBTAG00000011971
ENSBTAG00000011982
ENSBTAG00000011985
ENSBTAG00000011987
ENSBTAG00000011998
ENSBTAG00000012002
ENSBTAG00000012004
ENSBTAG00000012007
ENSBTAG00000012024
ENSBTAG00000012032
ENSBTAG00000012041
ENSBTAG00000012046
ENSBTAG00000012057
ENSBTAG00000012062
ENSBTAG00000012069
ENSBTAG00000012072
ENSBTAG00000012077
ENSBTAG00000012081
ENSBTAG00000012082
ENSBTAG00000012096
ENSBTAG00000012102
ENSBTAG00000012103
ENSBTAG00000012107
ENSBTAG00000012112
ENSBTAG00000012125
ENSBTAG00000012126
ENSBTAG00000012146
ENSBTAG00000012159
ENSBTAG00000012170
ENSBTAG00000012172
ENSBTAG00000012177
ENSBTAG00000012182
ENSBTAG00000012189
ENSBTAG00000012197
ENSBTAG00000012199
ENSBTAG00000012206
ENSBTAG00000012208
ENSBTAG00000012225
ENSBTAG00000012232
ENSBTAG00000012234
ENSBTAG00000012241
ENSBTAG00000012242
ENSBTAG00000012259
ENSBTAG00000012265
ENSBTAG00000012274
ENSBTAG00000012299
ENSBTAG00000012330
ENSBTAG00000012335
ENSBTAG00000012342
ENSBTAG00000012343
ENSBTAG00000012347
ENSBTAG00000012348
ENSBTAG00000012351
ENSBTAG00000012355
ENSBTAG00000012383
ENSBTAG00000012387
ENSBTAG00000012397
ENSBTAG00000012411
ENSBTAG00000012416
ENSBTAG00000012439
ENSBTAG00000012442
ENSBTAG00000012447
ENSBTAG00000012456
ENSBTAG00000012462
ENSBTAG00000012481
ENSBTAG00000012485
ENSBTAG00000012497
ENSBTAG00000012498
ENSBTAG00000012509
ENSBTAG00000012511
ENSBTAG00000012518
ENSBTAG00000012535
ENSBTAG00000012544
ENSBTAG00000012562
ENSBTAG00000012566
ENSBTAG00000012577
ENSBTAG00000012582
ENSBTAG00000012587
ENSBTAG00000012589
ENSBTAG00000012594
ENSBTAG00000012620
ENSBTAG00000012632
ENSBTAG00000012634
ENSBTAG00000012653
ENSBTAG00000012654
ENSBTAG00000012677
ENSBTAG00000012683
ENSBTAG00000012698
ENSBTAG00000012704
ENSBTAG00000012705
ENSBTAG00000012708
ENSBTAG00000012726
ENSBTAG00000012729
ENSBTAG00000012742
ENSBTAG00000012746
ENSBTAG00000012756
ENSBTAG00000012757
ENSBTAG00000012758
ENSBTAG00000012760
ENSBTAG00000012772
ENSBTAG00000012781
ENSBTAG00000012784
ENSBTAG00000012787
ENSBTAG00000012794
ENSBTAG00000012796
ENSBTAG00000012803
ENSBTAG00000012804
ENSBTAG00000012805
ENSBTAG00000012815
ENSBTAG00000012828
ENSBTAG00000012845
ENSBTAG00000012860
ENSBTAG00000012865
ENSBTAG00000012890
ENSBTAG00000012896
ENSBTAG00000012899
ENSBTAG00000012900
ENSBTAG00000012902
ENSBTAG00000012908
ENSBTAG00000012920
ENSBTAG00000012936
ENSBTAG00000012944
ENSBTAG00000012957
ENSBTAG00000012961
ENSBTAG00000012962
ENSBTAG00000012976
ENSBTAG00000012981
ENSBTAG00000012990
ENSBTAG00000012996
ENSBTAG00000012997
ENSBTAG00000013004
ENSBTAG00000013005
ENSBTAG00000013018
ENSBTAG00000013023
ENSBTAG00000013032
ENSBTAG00000013038
ENSBTAG00000013043
ENSBTAG00000013044
ENSBTAG00000013047
ENSBTAG00000013056
ENSBTAG00000013069
ENSBTAG00000013073
ENSBTAG00000013074
ENSBTAG00000013076
ENSBTAG00000013096
ENSBTAG00000013099
ENSBTAG00000013111
ENSBTAG00000013113
ENSBTAG00000013123
ENSBTAG00000013125
ENSBTAG00000013131
ENSBTAG00000013133
ENSBTAG00000013138
ENSBTAG00000013143
ENSBTAG00000013147
ENSBTAG00000013148
ENSBTAG00000013157
ENSBTAG00000013163
ENSBTAG00000013168
ENSBTAG00000013179
ENSBTAG00000013184
ENSBTAG00000013201
ENSBTAG00000013204
ENSBTAG00000013207
ENSBTAG00000013208
ENSBTAG00000013218
ENSBTAG00000013234
ENSBTAG00000013235
ENSBTAG00000013238
ENSBTAG00000013241
ENSBTAG00000013244
ENSBTAG00000013249
ENSBTAG00000013250
ENSBTAG00000013253
ENSBTAG00000013264
ENSBTAG00000013270
ENSBTAG00000013284
ENSBTAG00000013288
ENSBTAG00000013289
ENSBTAG00000013301
ENSBTAG00000013306
ENSBTAG00000013309
ENSBTAG00000013311
ENSBTAG00000013326
ENSBTAG00000013327
ENSBTAG00000013338
ENSBTAG00000013362
ENSBTAG00000013363
ENSBTAG00000013366
ENSBTAG00000013367
ENSBTAG00000013387
ENSBTAG00000013390
ENSBTAG00000013392
ENSBTAG00000013406
ENSBTAG00000013411
ENSBTAG00000013413
ENSBTAG00000013423
ENSBTAG00000013440
ENSBTAG00000013449
ENSBTAG00000013462
ENSBTAG00000013486
ENSBTAG00000013493
ENSBTAG00000013496
ENSBTAG00000013510
ENSBTAG00000013524
ENSBTAG00000013526
ENSBTAG00000013527
ENSBTAG00000013528
ENSBTAG00000013530
ENSBTAG00000013531
ENSBTAG00000013533
ENSBTAG00000013534
ENSBTAG00000013548
ENSBTAG00000013550
ENSBTAG00000013577
ENSBTAG00000013579
ENSBTAG00000013580
ENSBTAG00000013581
ENSBTAG00000013589
ENSBTAG00000013600
ENSBTAG00000013613
ENSBTAG00000013620
ENSBTAG00000013623
ENSBTAG00000013627
ENSBTAG00000013651
ENSBTAG00000013652
ENSBTAG00000013665
ENSBTAG00000013675
ENSBTAG00000013676
ENSBTAG00000013677
ENSBTAG00000013680
ENSBTAG00000013693
ENSBTAG00000013697
ENSBTAG00000013699
ENSBTAG00000013705
ENSBTAG00000013706
ENSBTAG00000013723
ENSBTAG00000013768
ENSBTAG00000013774
ENSBTAG00000013776
ENSBTAG00000013782
ENSBTAG00000013784
ENSBTAG00000013792
ENSBTAG00000013798
ENSBTAG00000013801
ENSBTAG00000013813
ENSBTAG00000013831
ENSBTAG00000013843
ENSBTAG00000013855
ENSBTAG00000013858
ENSBTAG00000013863
ENSBTAG00000013873
ENSBTAG00000013882
ENSBTAG00000013885
ENSBTAG00000013899
ENSBTAG00000013901
ENSBTAG00000013909
ENSBTAG00000013922
ENSBTAG00000013924
ENSBTAG00000013930
ENSBTAG00000013931
ENSBTAG00000013932
[truncated: 1,655 more rows]
