# Supplementary material for: Regional Regulation of Transcription in the Bovine Genome
Source: PLoS One. 2011 Jun 3;6(6):e20413. doi: 10.1371/journal.pone.0020413 (PMC3108615; doi:10.1371/journal.pone.0020413)
Supplement: Table S4 — Enriched Gene Ontology and KEGG pathway terms in the lists of housekeeping and tissue-specific genes. (XLS) [file pone.0020413.s007.xls]

## Sheet: Sheet1
Enriched Gene Ontology and KEGG pathway terms in the lists of housekeeping and tissue-specific genes
1. Housekeeping genes (BH<0.02)
GOBPID	Pvalue	OddsRatio	ExpCount	Count	Size	Term	rawp	Bonferroni	BH	BY
GO:0042773	1.60163e-08	7.5123	9.78597	26	35	ATP synthesis coupled electron transport	1.60163e-08	4.69758e-05	3.60668e-05	0.000308774
GO:0016310	2.98895e-08	3.6635	21.1565	44	75	phosphorylation	2.98895e-08	8.76659e-05	3.60668e-05	0.000308774
GO:0006120	3.68907e-08	9.52369	7.82878	22	28	mitochondrial electron transport, NADH to ubiquinone	3.68907e-08	0.0001082	3.60668e-05	0.000308774
GO:0006414	1.12418e-05	5.19063	8.38401	20	30	translational elongation	1.12418e-05	0.0329723	0.00824307	0.0705703
GO:0043085	4.0133e-05	2.96221	16.3017	31	58	positive regulation of catalytic activity	4.0133e-05	0.11771	0.0195255	0.167161
GO:0031145	5.32574e-05	3.41477	12.3024	25	44	anaphase-promoting complex-dependent proteasomal ubiquitin-dependent protein catabolic process	5.32574e-05	0.156204	0.0195255	0.167161
GO:0051352	5.32574e-05	3.41477	12.3024	25	44	negative regulation of ligase activity	5.32574e-05	0.156204	0.0195255	0.167161
GO:0051436	5.32574e-05	3.41477	12.3024	25	44	negative regulation of ubiquitin-protein ligase activity during mitotic cell cycle	5.32574e-05	0.156204	0.0195255	0.167161
KEGGID	Pvalue	OddsRatio	ExpCount	Count	Size	Term	rawp	Bonferroni	BH	BY
190	3.10404e-12	5.33698	22.0701	51	75	Oxidative phosphorylation	3.10404e-12	6.30119e-10	6.30119e-10	3.71322e-09
5012	1.61101e-11	5.01496	22.0701	50	75	Parkinson's disease	1.61101e-11	3.27034e-09	1.63517e-09	9.63587e-09
5016	1.74333e-08	3.09156	30.8982	58	105	Huntington's disease	1.74333e-08	3.53897e-06	1.17966e-06	6.95157e-06
5010	1.20366e-06	2.58358	32.3695	56	110	Alzheimer's disease	1.20366e-06	0.000244343	6.10858e-05	0.000359971
3010	8.15276e-05	6.80354	5.5911	14	19	Ribosome	8.15276e-05	0.0165501	0.00331002	0.0195056
4260	0.000202929	3.05369	13.2421	25	45	Cardiac muscle contraction	0.000202929	0.0411945	0.00686575	0.0404591
3050	0.000538915	3.24657	10.2994	20	35	Proteasome	0.000538915	0.1094	0.0156285	0.0920971
2. Anterior Pituitary specific genes (top 10 terms)
GOBPID	Pvalue	OddsRatio	ExpCount	Count	Size	Term	rawp	Bonferroni	BH	BY
GO:0051967	0.00373121	54.2885	0.10724	2	3	negative regulation of synaptic transmission, glutamatergic	0.00373121	1	0.592228	1
GO:0070085	0.00438298	3.09467	3.18147	9	89	glycosylation	0.00438298	1	0.592228	1
GO:0046689	0.0072862	27.141	0.142987	2	4	response to mercury ion	0.0072862	1	0.592228	1
GO:0007183	0.0118577	18.0919	0.178734	2	5	SMAD protein complex assembly	0.0118577	1	0.592228	1
GO:0043506	0.0146804	4.73885	0.965164	4	27	regulation of JUN kinase activity	0.0146804	1	0.592228	1
GO:0006350	0.0150802	4.69133	0.972249	4	28	transcription	0.0150802	1	0.592228	1
GO:0043537	0.0173691	13.5673	0.214481	2	6	negative regulation of blood vessel endothelial cell migration	0.0173691	1	0.592228	1
GO:0051970	0.0173691	13.5673	0.214481	2	6	negative regulation of transmission of nerve impulse	0.0173691	1	0.592228	1
GO:0043406	0.0244898	2.87526	2.25205	6	63	positive regulation of MAP kinase activity	0.0244898	1	0.592228	1
GO:0050795	0.0247869	5.4373	0.643443	3	18	regulation of behaviour	0.0247869	1	0.592228	1
KEGGID	Pvalue	OddsRatio	ExpCount	Count	Size	Term	rawp	Bonferroni	BH	BY
510	0.00091842	6.2466	1.17675	6	35	N-Glycan biosynthesis	0.00091842	0.116639	0.116639	0.632808
3018	0.0048731	4.29437	1.61383	6	48	RNA degradation	0.0048731	0.618883	0.309442	1
5223	0.0436039	3.28053	1.34486	4	40	Non-small cell lung cancer	0.0436039	1	0.798129	1
260	0.04477	4.19748	0.806916	3	24	Glycine, serine and threonine metabolism	0.04477	1	0.798129	1
830	0.04477	4.19748	0.806916	3	24	Retinol metabolism	0.04477	1	0.798129	1
4920	0.0493822	2.69364	2.01729	5	60	Adipocytokine signalling pathway	0.0493822	1	0.798129	1
4622	0.0626583	2.87563	1.51297	4	45	RIG-I-like receptor signalling pathway	0.0626583	1	0.798129	1
965	0.066123	29.0096	0.067243	1	2	Betalain biosynthesis	0.066123	1	0.798129	1
1100	0.0904576	1.37144	25.6532	32	763	Metabolic pathways	0.0904576	1	0.798129	1
590	0.097375	2.92941	1.10951	3	33	Arachidonic acid metabolism	0.097375	1	0.798129	1
3. Amygdala (top 15 terms)
GOBPID	Pvalue	OddsRatio	ExpCount	Count	Size	Term	rawp	Bonferroni	BH	BY
GO:0001582	0.0124089	Inf	0.0124089	1	1	detection of chemical stimulus involved in sensory perception of sweet taste	0.0124089	1	0.520045	1
GO:0001835	0.0124089	Inf	0.0124089	1	1	blastocyst hatching	0.0124089	1	0.520045	1
GO:0009227	0.0124089	Inf	0.0124089	1	1	nucleotide-sugar catabolic process	0.0124089	1	0.520045	1
GO:0010905	0.0124089	Inf	0.0124089	1	1	negative regulation of UDP-glucose catabolic process	0.0124089	1	0.520045	1
GO:0014049	0.0124089	Inf	0.0124089	1	1	positive regulation of glutamate secretion	0.0124089	1	0.520045	1
GO:0042780	0.0124089	Inf	0.0124089	1	1	tRNA 3'-end processing	0.0124089	1	0.520045	1
GO:0048008	0.0144185	12.4543	0.186134	2	15	platelet-derived growth factor receptor signalling pathway	0.0144185	1	0.520045	1
GO:0006626	0.0183771	10.7913	0.210952	2	17	protein targeting to mitochondrion	0.0183771	1	0.520045	1
GO:0001574	0.0246653	80.3148	0.0248179	1	2	ganglioside biosynthetic process	0.0246653	1	0.520045	1
GO:0006005	0.0246653	80.3148	0.0248179	1	2	L-fucose biosynthetic process	0.0246653	1	0.520045	1
GO:0019673	0.0246653	80.3148	0.0248179	1	2	GDP-mannose metabolic process	0.0246653	1	0.520045	1
GO:0042351	0.0246653	80.3148	0.0248179	1	2	'de novo' GDP-L-fucose biosynthetic process	0.0246653	1	0.520045	1
GO:0046368	0.0246653	80.3148	0.0248179	1	2	GDP-L-fucose metabolic process	0.0246653	1	0.520045	1
GO:0048266	0.0246653	80.3148	0.0248179	1	2	behavioural response to pain	0.0246653	1	0.520045	1
GO:0050966	0.0246653	80.3148	0.0248179	1	2	detection of mechanical stimulus involved in sensory perception of pain	0.0246653	1	0.520045	1
KEGGID	Pvalue	OddsRatio	ExpCount	Count	Size	Term	rawp	Bonferroni	BH	BY
4144	0.0150422	3.3203	2.04739	6	139	Endocytosis	0.0150422	1	0.537323	1
4010	0.022229	2.75818	2.87224	7	195	MAPK signalling pathway	0.022229	1	0.537323	1
562	0.0325944	4.70078	0.707012	3	48	Inositol phosphate metabolism	0.0325944	1	0.537323	1
512	0.0513776	6.03557	0.368236	2	25	O-Glycan biosynthesis	0.0513776	1	0.537323	1
4520	0.0525454	3.8334	0.854307	3	58	Adherens junction	0.0525454	1	0.537323	1
4810	0.0597795	2.55836	2.13577	5	145	Regulation of actin cytoskeleton	0.0597795	1	0.537323	1
4070	0.0618569	3.56878	0.913224	3	62	Phosphatidylinositol signalling system	0.0618569	1	0.537323	1
4310	0.0632144	2.86484	1.51713	4	103	Wnt signalling pathway	0.0632144	1	0.537323	1
750	0.0715538	17.0722	0.0736471	1	5	Vitamin B6 metabolism	0.0715538	1	0.540629	1
4666	0.0798685	3.18288	1.01633	3	69	Fc gamma R-mediated phagocytosis	0.0798685	1	0.543106	1
521	0.125168	8.525	0.132565	1	9	Streptomycin biosynthesis	0.125168	1	0.660685	1
604	0.125168	8.525	0.132565	1	9	Glycosphingolipid biosynthesis - ganglio series	0.125168	1	0.660685	1
5218	0.151462	3.06263	0.692283	2	47	Melanoma	0.151462	1	0.660685	1
3018	0.15663	2.99506	0.707012	2	48	RNA degradation	0.15663	1	0.660685	1
4360	0.162902	2.26365	1.3993	3	95	Axon guidance	0.162902	1	0.660685	1
4. Dorsal Hypothalamus (top 10 terms)
GOBPID	Pvalue	OddsRatio	ExpCount	Count	Size	Term	rawp	Bonferroni	BH	BY
GO:0030521	0.00184772	8.70582	0.534836	4	29	androgen receptor signalling pathway	0.00184772	1	0.46426	1
GO:0034641	0.00256377	3.10313	3.48566	10	189	cellular nitrogen compound metabolic process	0.00256377	1	0.46426	1
GO:0009083	0.00667985	21.5425	0.129098	2	7	branched chain family amino acid catabolic process	0.00667985	1	0.46426	1
GO:0042135	0.00667985	21.5425	0.129098	2	7	neurotransmitter catabolic process	0.00667985	1	0.46426	1
GO:0070646	0.00831659	8.11509	0.42418	3	23	protein modification by small protein removal	0.00831659	1	0.46426	1
GO:0016578	0.013644	13.544	0.183309	2	10	histone deubiquitination	0.013644	1	0.46426	1
GO:0010165	0.016668	11.9625	0.202869	2	11	response to X-ray	0.016668	1	0.46426	1
GO:0009820	0.0183811	Inf	0.0183811	1	1	alkaloid metabolic process	0.0183811	1	0.46426	1
GO:0000173	0.0184426	Inf	0.0184426	1	1	inactivation of MAPK activity involved in osmosensory signalling pathway	0.0184426	1	0.46426	1
GO:0002882	0.0184426	Inf	0.0184426	1	1	positive regulation of chronic inflammatory response to non-antigenic stimulus	0.0184426	1	0.46426	1
KEGGID	Pvalue	OddsRatio	ExpCount	Count	Size	Term	rawp	Bonferroni	BH	BY
860	0.00575683	9.67691	0.377201	3	19	Porphyrin and chlorophyll metabolism	0.00575683	0.575683	0.575683	1
780	0.0584019	25.0738	0.0595581	1	3	Biotin metabolism	0.0584019	1	0.829318	1
785	0.0584019	25.0738	0.0595581	1	3	Lipoic acid metabolism	0.0584019	1	0.829318	1
960	0.0584019	25.0738	0.0595581	1	3	Tropane, piperidine and pyridine alkaloid biosynthesis	0.0584019	1	0.829318	1
4120	0.0593456	2.54472	2.12424	5	107	Ubiquitin mediated proteolysis	0.0593456	1	0.829318	1
562	0.0685625	3.40791	0.95293	3	48	Inositol phosphate metabolism	0.0685625	1	0.829318	1
260	0.0809531	4.60455	0.476465	2	24	Glycine, serine and threonine metabolism	0.0809531	1	0.829318	1
790	0.0954584	12.5287	0.0992635	1	5	Folate biosynthesis	0.0954584	1	0.829318	1
290	0.148368	7.15222	0.158822	1	8	Valine, leucine and isoleucine biosynthesis	0.148368	1	0.829318	1
53	0.165319	6.25615	0.178674	1	9	Ascorbate and aldarate metabolism	0.165319	1	0.829318	1
5. Ventral hypothalamus (top 10 terms)
GOBPID	Pvalue	OddsRatio	ExpCount	Count	Size	Term	rawp	Bonferroni	BH	BY
GO:0006517	0.00954052	213.195	0.00956284	1	2	protein deglycosylation	0.00954052	1	0.350477	1
GO:0034445	0.00954052	213.195	0.00956284	1	2	negative regulation of plasma lipoprotein oxidation	0.00954052	1	0.350477	1
GO:0006497	0.0126869	12.8059	0.172131	2	36	protein amino acid lipidation	0.0126869	1	0.350477	1
GO:0007320	0.0142774	106.585	0.0143443	1	3	insemination	0.0142774	1	0.350477	1
GO:0034442	0.0142774	106.585	0.0143443	1	3	regulation of lipoprotein oxidation	0.0142774	1	0.350477	1
GO:0035307	0.0142774	106.585	0.0143443	1	3	positive regulation of protein amino acid dephosphorylation	0.0142774	1	0.350477	1
GO:0042160	0.0142774	106.585	0.0143443	1	3	lipoprotein modification	0.0142774	1	0.350477	1
GO:0046434	0.0142774	106.585	0.0143443	1	3	organophosphate catabolic process	0.0142774	1	0.350477	1
GO:0030218	0.0147881	11.7635	0.186475	2	39	erythrocyte differentiation	0.0147881	1	0.350477	1
GO:0006954	0.0151094	4.56586	0.961066	4	201	inflammatory response	0.0151094	1	0.350477	1
KEGGID	Pvalue	OddsRatio	ExpCount	Count	Size	Term	rawp	Bonferroni	BH	BY
363	0.0133927	119.5	0.0134486	1	3	Bisphenol A degradation	0.0133927	0.294639	0.294639	1
361	0.0439973	26.4957	0.0448287	1	10	gamma-Hexachlorocyclohexane degradation	0.0439973	0.96794	0.296994	1
511	0.0525781	21.6643	0.0537944	1	12	Other glycan degradation	0.0525781	1	0.296994	1
563	0.0778934	13.991	0.0806916	1	18	Glycosylphosphatidylinositol(GPI)-anchor biosynthesis	0.0778934	1	0.296994	1
3020	0.0985082	10.7937	0.103106	1	23	RNA polymerase	0.0985082	1	0.296994	1
1100	0.101435	2.33025	3.42043	6	763	Metabolic pathways	0.101435	1	0.296994	1
512	0.106634	9.88782	0.112072	1	25	O-Glycan biosynthesis	0.106634	1	0.296994	1
71	0.122681	8.46429	0.130003	1	29	Fatty acid metabolism	0.122681	1	0.296994	1
590	0.13846	7.39663	0.147935	1	33	Arachidonic acid metabolism	0.13846	1	0.296994	1
520	0.157814	6.38669	0.170349	1	38	Amino sugar and nucleotide sugar metabolism	0.157814	1	0.296994	1
6. Hippocampus (top 15 terms)
GOBPID	Pvalue	OddsRatio	ExpCount	Count	Size	Term	rawp	Bonferroni	BH	BY
GO:0015674	0.000502067	6.65273	1.01332	6	129	di-, tri-valent inorganic cation transport	0.000502067	0.254548	0.194398	1
GO:0030856	0.00165163	43.3284	0.0628415	2	8	regulation of epithelial cell differentiation	0.00165163	0.837375	0.194398	1
GO:0032320	0.00262757	32.4888	0.0785519	2	10	positive regulation of Ras GTPase activity	0.00262757	1	0.194398	1
GO:0060429	0.00278694	7.49209	0.589139	4	75	epithelium development	0.00278694	1	0.194398	1
GO:0007275	0.00327203	2.18141	12.3411	22	1613	multicellular organismal development	0.00327203	1	0.194398	1
GO:0006816	0.00532718	6.18894	0.705587	4	91	calcium ion transport	0.00532718	1	0.194398	1
GO:0022898	0.0059775	19.9816	0.117828	2	15	regulation of transmembrane transporter activity	0.0059775	1	0.194398	1
GO:0007565	0.00698488	8.38298	0.39276	3	50	female pregnancy	0.00698488	1	0.194398	1
GO:0015682	0.00785519	Inf	0.00785519	1	1	ferric iron transport	0.00785519	1	0.194398	1
GO:0031643	0.00785519	Inf	0.00785519	1	1	positive regulation of myelination	0.00785519	1	0.194398	1
GO:0032235	0.00785519	Inf	0.00785519	1	1	negative regulation of calcium ion transport via store-operated calcium channel activity	0.00785519	1	0.194398	1
GO:0033058	0.00785519	Inf	0.00785519	1	1	directional locomotion	0.00785519	1	0.194398	1
GO:0033292	0.00785519	Inf	0.00785519	1	1	T-tubule organization	0.00785519	1	0.194398	1
GO:0043137	0.00785519	Inf	0.00785519	1	1	DNA replication, removal of RNA primer	0.00785519	1	0.194398	1
GO:0046543	0.00785519	Inf	0.00785519	1	1	development of secondary female sexual characteristics	0.00785519	1	0.194398	1
KEGGID	Pvalue	OddsRatio	ExpCount	Count	Size	Term	rawp	Bonferroni	BH	BY
3450	0.00323808	29.8454	0.0880564	2	11	Non-homologous end-joining	0.00323808	0.142476	0.142476	0.623007
4020	0.0104064	5.37646	0.880564	4	110	Calcium signalling pathway	0.0104064	0.45788	0.22894	1
4330	0.0362768	7.39614	0.304195	2	38	Notch signalling pathway	0.0362768	1	0.347602	1
4720	0.053402	5.89952	0.376241	2	47	Long-term potentiation	0.053402	1	0.347602	1
4730	0.053402	5.89952	0.376241	2	47	Long-term depression	0.053402	1	0.347602	1
564	0.0661295	5.19523	0.424272	2	53	Glycerophospholipid metabolism	0.0661295	1	0.347602	1
5412	0.0728428	4.90177	0.448287	2	56	Arrhythmogenic right ventricular cardiomyopathy (ARVC)	0.0728428	1	0.347602	1
4540	0.075129	4.81107	0.456292	2	57	Gap junction	0.075129	1	0.347602	1
4080	0.0832009	3.19005	1.04067	3	130	Neuroactive ligand-receptor interaction	0.0832009	1	0.347602	1
5410	0.0845024	4.479	0.488313	2	61	Hypertrophic cardiomyopathy (HCM)	0.0845024	1	0.347602	1
