# Supplementary material for: Regional Regulation of Transcription in the Bovine Genome
Source: PLoS One. 2011 Jun 3;6(6):e20413. doi: 10.1371/journal.pone.0020413 (PMC3108615; doi:10.1371/journal.pone.0020413)
Supplement: Table S5 — Genomic locations of genes subject to positive selection and their overlap with RIDGEs/ anti-RIDGEs. (XLS) [file pone.0020413.s008.xls]

## Sheet: positive selection genes
Genomic locations of genes subject to positive selection and their overlap with RIDGEs/ anti-RIDGEs *
Nr.	Bovine Gene ID	Gene symbol	Ensembl gene ID	Chromosome	Start position (bp)	End position (bp)
1	GLEAN_07910	IFNAR2	ENSBTAG00000015212	1	1404169	1438677			Gene located on RIDGE
2	GLEAN_12673	LDLRAD2	ENSBTAG00000001784	2	135463270	135472222			Gene located on anti-RIDGE
3	GLEAN_15922	CTBS	ENSBTAG00000005782	3	63256927	63270740
4	GLEAN_26229	KIRREL	ENSBTAG00000005799	3	13511189	13528878		*	The list of genes subject to positive selection was compiled from the following reference: The Bovine Genome Sequencing Analysis Consortium, Elsik CG, Tellam RL, Worley KC (2009) The Genome Sequence of Taurine Cattle: A Window to Ruminant Biology and Evolution. Science 324: 522-528.
5	GLEAN_02180	DUSP27	ENSBTAG00000008652	3	2200930	2268227
6	GLEAN_10081	RAMP1	ENSBTAG00000011534	3	124922191	124963211
7	GLEAN_00283	FCER1A	ENSBTAG00000012887	3	11391575	11397782
8	GLEAN_23729	IL23R	ENSBTAG00000014983	3	83768267	83841969
9	GLEAN_08602	IL6	ENSBTAG00000014921	4	32756536	32760911
10	GLEAN_09242	TAS2R3	ENSBTAG00000016880	4	108739696	108740646
11	GLEAN_21922	TMEM139	ENSBTAG00000018158	4	110727627	110729506
12	GLEAN_05820	GLIPR1L1	ENSBTAG00000004569	5	5104779	5146988
13	GLEAN_20249	CBX7	ENSBTAG00000007228	5	117677227	117693105
14	GLEAN_10120	IFNG	ENSBTAG00000012529	5	49351209	49356033
15	GLEAN_19128	LRRK2	ENSBTAG00000016260	5	43916430	44123353
16	GLEAN_25210	C10ORF78	ENSBTAG00000044205	5	31498233	31499433
17	GLEAN_18052	TMEM156	ENSBTAG00000015649	6	60484341	60527484
18	GLEAN_11540	FABP6	ENSBTAG00000010632	7	71616564	71622618
19	GLEAN_20621	LEAP2	ENSBTAG00000018926	7	44101783	44102698
20	GLEAN_05536	LYL1	ENSBTAG00000019329	7	10739244	10741251
21	GLEAN_01453	RAB24	ENSBTAG00000025425	7	38080201	38084957
22	GLEAN_10270	NXNL2	ENSBTAG00000019958	8	94370885	94377593
23	GLEAN_02453	ALMS1	ENSBTAG00000011172	11	11299070	11488938
24	GLEAN_13471	GKN1	ENSBTAG00000012949	11	69242019	69247867
25	GLEAN_11591	C9ORF116	ENSBTAG00000023776	11	109516171	109520714
26	GLEAN_06658	FZD8	ENSBTAG00000015072	13	26329923	26331871
27	GLEAN_13996	EIF3E	ENSBTAG00000006702	14	54054335	54102285
28	GLEAN_16995	C8ORF38	ENSBTAG00000007570	14	67599349	67635572
29	GLEAN_03300	GPAA1	ENSBTAG00000014610	14	584696	587934
30	GLEAN_25910	PDPN	ENSBTAG00000001788	16	51380315	51415370
31	GLEAN_22171	RCOR3	ENSBTAG00000007110	16	69948045	69998523
32	GLEAN_25653	IL24	ENSBTAG00000007851	16	3700548	3704527
33	GLEAN_20841	CD34	ENSBTAG00000010562	16	73776242	73798528
34	GLEAN_21713	EFCAB2	ENSBTAG00000024555	16	29484668	29598285
35	GLEAN_14444	TMEM116	ENSBTAG00000006659	17	65391414	65410832
36	GLEAN_07098	IL15	ENSBTAG00000018200	17	17109757	17125718
37	GLEAN_10642	SNRPD2	ENSBTAG00000012177	18	53038139	53040997
38	GLEAN_09957	MLKL	ENSBTAG00000012216	18	1503980	1520712
39	GLEAN_15535	LIPE	ENSBTAG00000038321	18	50637393	50657593
40	GLEAN_25881	EVI2A	ENSBTAG00000009354	19	18506803	18510882
41	GLEAN_18597	TXNDC17	ENSBTAG00000021864	19	25336233	25338484
42	GLEAN_07078	ENC1	ENSBTAG00000026369	20	7157050	7169364
43	GLEAN_25591	SERINC4	ENSBTAG00000017211	21	55886453	55890872
44	GLEAN_14741	OFCC1	ENSBTAG00000005248	23	46761822	46789227
45	GLEAN_19856	TREML1	ENSBTAG00000006485	23	15696869	15701278
46	GLEAN_19967	HIST1H1C	ENSBTAG00000011677	23	31978104	31979300
47	GLEAN_25382	CAGE1	ENSBTAG00000014587	23	48879507	48910876
48	GLEAN_19853	TREM1	ENSBTAG00000017593	23	15763080	15778191
49	GLEAN_07723	SNRPD1	ENSBTAG00000008292	24	35730502	35738237
50	GLEAN_08455	SS18	ENSBTAG00000011531	24	31765744	31843122
51	GLEAN_00853	ZNF771	ENSBTAG00000021222	25	28409818	28418192
52	GLEAN_00418	PLA2G10	ENSBTAG00000021522	25	14663181	14682938
53	GLEAN_15561	UBXD6	ENSBTAG00000004173	27	28953229	28970653
54	GLEAN_19036	DRAP1	ENSBTAG00000006199	29	45926082	45928206
55	GLEAN_12455	PNPLA4	ENSBTAG00000015849	NA	NA	NA
56	GLEAN_26048	C17ORF87	ENSBTAG00000035975	NA	NA	NA
57	GLEAN_25096	1600029D21RIK	NA	NA	NA	NA
58	GLEAN_22866	2310040G07RIK	NA	NA	NA	NA
59	GLEAN_18851	CCDC121	NA	NA	NA	NA
60	GLEAN_10454	CXORF30	NA	NA	NA	NA
61	GLEAN_08191	FAM77D	NA	NA	NA	NA
62	GLEAN_06498	IDBG-29906	NA	NA	NA	NA
63	GLEAN_22648	IDBG-29982	NA	NA	NA	NA
64	GLEAN_20989	IDBG-35547	NA	NA	NA	NA
65	GLEAN_04862	IDBG-38342	NA	NA	NA	NA
66	GLEAN_24551	IDBG-79678	NA	NA	NA	NA
67	GLEAN_16592	KIAA1274	NA	NA	NA	NA
68	GLEAN_00966	LUZP2	NA	NA	NA	NA
69	GLEAN_23649	ZFP580	NA	NA	NA	NA
70	GLEAN_12950	NA	NA	NA	NA	NA
71	GLEAN_02457	NA	NA	NA	NA	NA
